# Supplementary material for: Pan-cancer immune and stromal deconvolution predicts clinical outcomes and mutation profiles
Source: Sci Rep. 2025 Jul 4;15:23921. doi: 10.1038/s41598-025-09075-y (PMC12227561; doi:10.1038/s41598-025-09075-y)
Supplement: Supplementary file 2 — Supplementary Information 2. [file 41598_2025_9075_MOESM2_ESM.xlsx]

## Sheet: Table S1
Table S1: Overview of the deconvolution and validation methods used in the study
Tool	Data Type	Methodology	Results	Reference
Deconvolution
Cibersort	Bulk RNAseq	SVR	22 leukocyte estimates	Newman et al., 2015
CibersortX	Bulk RNAseq	batch correction, SVR	22 leukocyte estimates	Newman et al., 2019
EPIC	Bulk RNAseq	Constrained least square regression	7 cell type estimates	Racle et al., ‎2020
MCP counter	Bulk RNAseq	log2 geometric mean of markers	10 cell type estimates	Becht et al., ‎2016
Qunatiseq	Bulk RNAseq	Constrained least square regression	10 cell type estimates	Plattner et al., ‎2020
Sparse Group Lasso (SGL)	Bulk RNAseq	Sparse group lasso	22 leukocyte estimates	Davide Risso (WCM); https://github.com/drisso/deconsgl
ssGSEA (GSVA)	Bulk RNAseq	Single sample gene set enrichment analysis	121 cell type and pathway estimates	Barbie et al., 2009, Bindea et al., 2013; Signatures: Zlotnik et al., 2012, Şenbabaoğlu et al., 2016, Ayers et al., 2017, Charoentong et al., 2017, Danaher et al., et al., 2017, Davoli et al., 2017, Jiang et al., 2018, Palloca et al., 2019, Liberzon et al., 2015, Yuan et al., 2019, Zhang et al., 2019
TIMER	Bulk RNAseq	Linear least squares regression	6 cell type estimates	Li et al., 2017
XCell	Bulk RNAseq	Modification of ssGSEA	64 cell type estimates	Aran et al., ‎2017
Validation
Leukocyte Fraction	DNA methylation	NMF	leukocyte fraction	Thorsson et al., 2018
ABSOLUTE	Whole exomes	Gaussian mixture model (SCNA)	Tumor purity estimates	Carter et al., ‎2012
ESTIMATE	Bulk RNA	ssGSEA	Tumor purity estimates	Yoshihara et al., ‎2013
DeMixT	Bulk RNA	Linear additive model	Tumor purity estimates	Wang et al., 2018, Cao et al., 2022

## Sheet: Table S2
Table S2: Sample counts for each cancer type (split by localization) used in the analysis .
CancerType	Primary Tumor	Primary Blood Derived Cancer - Peripheral Blood	Metastatic	Recurrent Tumor	Additional - New Primary	Additional Metastatic	Solid Tissue Normal	Description
ACC	78	0	0	0	0	0	0	Adrenocortical carcinoma
BLCA	401	0	0	0	0	0	19	Bladder Urothelial Carcinoma
BRCA	1074	0	7	0	0	0	99	Breast invasive carcinoma
CESC	302	0	2	0	0	0	3	Cervical squamous cell carcinoma and endocervical adenocarcinoma
CHOL	35	0	0	0	0	0	9	Cholangiocarcinoma
COAD	443	0	1	1	0	0	37	Colon adenocarcinoma
DLBC	48	0	0	0	0	0	0	Lymphoid Neoplasm Diffuse Large B-cell Lymphoma
ESCA	152	0	1	0	0	0	8	Esophageal carcinoma
GBM	155	0	0	13	0	0	5	Glioblastoma multiforme
HNSC	495	0	2	0	0	0	44	Head and Neck squamous cell carcinoma
KICH	64	0	0	0	0	0	23	Kidney Chromophobe
KIRC	513	0	0	0	1	0	71	Kidney renal clear cell carcinoma
KIRP	277	0	0	0	1	0	32	Kidney renal papillary cell carcinoma
LAML	0	151	0	0	0	0	0	Acute Myeloid Leukemia
LGG	509	0	0	18	0	0	0	Brain Lower Grade Glioma
LIHC	362	0	0	3	0	0	50	Liver hepatocellular carcinoma
LUAD	455	0	0	2	0	0	57	Lung adenocarcinoma
LUSC	488	0	0	0	0	0	48	Lung squamous cell carcinoma
MESO	82	0	0	0	0	0	0	Mesothelioma
OV	360	0	0	5	0	0	0	Ovarian serous cystadenocarcinoma
PAAD	150	0	1	0	0	0	4	Pancreatic adenocarcinoma
PCPG	177	0	2	0	3	0	3	Pheochromocytoma and Paraganglioma
PRAD	406	0	1	0	0	0	49	Prostate adenocarcinoma
READ	156	0	0	0	0	0	10	Rectum adenocarcinoma
SARC	224	0	1	3	0	0	2	Sarcoma
SKCM	103	0	367	0	0	1	1	Skin Cutaneous Melanoma
STAD	353	0	0	0	0	0	32	Stomach adenocarcinoma
TGCT	149	0	0	0	6	0	0	Testicular Germ Cell Tumors
THCA	498	0	8	0	0	0	58	Thyroid carcinoma
THYM	119	0	0	0	0	0	2	Thymoma
UCEC	526	0	0	1	0	0	34	Uterine Corpus Endometrial Carcinoma
UCS	56	0	0	0	0	0	0	Uterine Carcinosarcoma
UVM	80	0	0	0	0	0	0	Uveal Melanoma

## Sheet: Table S3
Table S3: List and classification of deconvolved cell types
Category	Celltype	Tools
Immune cell	B.cell.class.switched	xCell
Immune cell	B.cell.immature	ssGSEA
Immune cell	B.cell.memory	Cibersort, CIBERSORTx, SGL, ssGSEA, xCell
Immune cell	B.cell.naive	Cibersort, CIBERSORTx, SGL, xCell
Immune cell	B.cell.pro	xCell
Immune cell	B.cells	ssGSEA, quantiseq, TIMER, xCell, MCP, EPIC-mRNA
Immune cell	Basophils	xCell
Immune cell	CD45.pos.cell	ssGSEA
Immune cell	Cytotoxic.lymphocytes	ssGSEA, MCP
Immune cell	Dendritic.cell	xCell, ssGSEA
Immune cell	Dendritic.cell.activated	ssGSEA, xCell, Cibersort, CIBERSORTx, SGL
Immune cell	Dendritic.cell.immature	ssGSEA
Immune cell	Dendritic.cell.inactive	xCell, ssGSEA
Immune cell	Dendritic.cell.myeloid	quantiseq, TIMER, MCP
Immune cell	Dendritic.cell.plasmacytoid	xCell, ssGSEA
Immune cell	Dendritic.cell.resting	Cibersort, CIBERSORTx, SGL
Immune cell	Eosinophils	ssGSEA, Cibersort, CIBERSORTx, SGL, xCell
Immune cell	Macrophage	TIMER, ssGSEA, EPIC-mRNA, xCell
Immune cell	Macrophage.M2_M1	ssGSEA
Immune cell	Macrophages.M0	Cibersort, CIBERSORTx, SGL
Immune cell	Macrophages.M1	quantiseq, Cibersort, CIBERSORTx, SGL, xCell, ssGSEA
Immune cell	Macrophages.M2	ssGSEA, quantiseq, Cibersort, CIBERSORTx, SGL, xCell
Immune cell	Mast.cell	ssGSEA, xCell
Immune cell	Mast.cell.activated	Cibersort, CIBERSORTx, SGL
Immune cell	Mast.cell.resting	Cibersort, CIBERSORTx, SGL
Immune cell	MDSC	ssGSEA
Immune cell	Megakaryocytes	xCell
Immune cell	Monocytes	quantiseq, ssGSEA, Cibersort, CIBERSORTx, SGL, xCell
Immune cell	Monocytic.lineage	MCP
Immune cell	Neutrophils	quantiseq, TIMER, ssGSEA, Cibersort, CIBERSORTx, MCP, SGL, xCell
Immune cell	NK.cell	ssGSEA, quantiseq, MCP, xCell, EPIC-mRNA
Immune cell	NK.cell.activated	Cibersort, CIBERSORTx, SGL
Immune cell	NK.cell.bright	ssGSEA
Immune cell	NK.cell.dim	ssGSEA
Immune cell	NK.cell.resting	Cibersort, CIBERSORTx, SGL
Immune cell	NKT.cell	ssGSEA, xCell
Immune cell	Plasma.cell	Cibersort, CIBERSORTx, SGL, xCell
Immune cell	Platelets	xCell
Immune cell	T.cell.CD4	ssGSEA, EPIC-mRNA, xCell, TIMER, quantiseq
Immune cell	T.cell.CD4.central.memory	xCell, ssGSEA
Immune cell	T.cell.CD4.effector.memory	xCell, ssGSEA
Immune cell	T.cell.CD4.memory	xCell
Immune cell	T.cell.CD4.memory.activated	Cibersort, CIBERSORTx, SGL
Immune cell	T.cell.CD4.memory.resting	Cibersort, CIBERSORTx, SGL
Immune cell	T.cell.CD4.naive	xCell, Cibersort, CIBERSORTx, SGL
Immune cell	T.cell.CD8	ssGSEA, EPIC-mRNA, xCell, MCP, quantiseq, TIMER, Cibersort, CIBERSORTx, SGL
Immune cell	T.cell.CD8.central.memory	xCell, ssGSEA
Immune cell	T.cell.CD8.effector.memory	ssGSEA, xCell
Immune cell	T.cell.CD8.naive	xCell
Immune cell	T.cell.central.memory	ssGSEA
Immune cell	T.cell.effector.memory	ssGSEA
Immune cell	T.cell.follicular.helper	Cibersort, CIBERSORTx, SGL, ssGSEA
Immune cell	T.cell.gamma.delta	ssGSEA, Cibersort, CIBERSORTx, SGL, xCell
Immune cell	T.cell.regulatory	ssGSEA, quantiseq, Cibersort, CIBERSORTx, SGL, xCell
Immune cell	T.cells	ssGSEA, MCP
Immune cell	T.exhausted	ssGSEA
Immune cell	T.exhausted.Late.stage	ssGSEA
Immune cell	T.helper.cells	ssGSEA
Immune cell	Th1.cells	ssGSEA, xCell
Immune cell	Th17.cells	ssGSEA
Immune cell	Th2.cells	ssGSEA, xCell
Other (Epithelial cells)	Epithelial.cell	ssGSEA, xCell
Other (Hepatocyte cells)	Hepatocyte	xCell
Other (Keratinocytes cells)	Keratinocytes	xCell
Other (Melanocytes cells)	Melanocytes	xCell
Other (Mesangial.cell cells)	Mesangial.cell	xCell
Other (Myocytes cells)	Myocytes	xCell
Other (Neurons cells)	Neurons	xCell
Other (Osteoblast cells)	Osteoblast	xCell
Other (Red blood cells)	Erythrocytes	xCell
Other (Sebocytes cells)	Sebocytes	xCell
Other (Skeletal.muscle cells)	Skeletal.muscle	xCell
Other (Smooth.muscle cells)	Smooth.muscle	xCell
Pathway	Angiogenesis	ssGSEA
Pathway	APM	ssGSEA
Pathway	AXL.Pathway	ssGSEA
Pathway	Checkpoint	ssGSEA
Pathway	Chronic.Inflammation	ssGSEA
Pathway	Cytokine.anti	ssGSEA
Pathway	Cytokine.pro	ssGSEA
Pathway	EMT	ssGSEA
Pathway	EMT.neg	ssGSEA
Pathway	EMT.pos	ssGSEA
Pathway	Hypoxia	ssGSEA
Pathway	Hypoxia.neg	ssGSEA
Pathway	Hypoxia.pos	ssGSEA
Pathway	ICB.sig1	ssGSEA
Pathway	ICB.sig2	ssGSEA
Pathway	ICB.sig3	ssGSEA
Pathway	IFNG	ssGSEA
Pathway	Inflamation	ssGSEA
Pathway	Inflamation.Chemokines	ssGSEA
Pathway	Inflamation.neg	ssGSEA
Pathway	Inflamation.Tcells	ssGSEA
Pathway	MHC	ssGSEA
Pathway	MMR	ssGSEA
Pathway	Wnt.b-catenin	ssGSEA
Progenitor/Stem cell	CLP	xCell
Progenitor/Stem cell	CMP	xCell
Progenitor/Stem cell	GMP	xCell
Progenitor/Stem cell	MEP	xCell
Progenitor/Stem cell	MPP	xCell
Progenitor/Stem cell	HSC	xCell
Progenitor/Stem cell	MSC	xCell
Stromal cells	Adipocyte	xCell
Stromal cells	Astrocyte	xCell
Stromal cells	Chondrocytes	xCell
Stromal cells	Endothelial.cell	EPIC-mRNA, ssGSEA, MCP, xCell
Stromal cells	Endothelial.cell.ly	xCell
Stromal cells	Endothelial.cell.mv	xCell
Stromal cells	Fibroblasts	ssGSEA, MCP, xCell
Stromal cells	Fibroblasts.CAF	ssGSEA, EPIC-mRNA
Stromal cells	Fibroblasts.CAF.TS	ssGSEA
Stromal cells	Pericytes	xCell
Stromal cells	Preadipocytes	xCell
	Abbreviations
Antigen presenting machinery	APM
Cancer associated fibroblasts	CAF
Common lymphoid progenitors	CLP
common myeloid progenitor	CMP
Epithelial-mesenchymal transition	EMT
Lymphatic endothelial cells	Endothelial.cell.ly
Microvascular endothelial cells	Endothelial.cell.mv
Granulocyte-monocyte progenitors	GMP
Hematopoietic stem cells	HSC
Immune checkpoint blockers	ICB
Interferon gama	IFNG
Megakaryocyte-erythroid progenitor cells	MEP
Mismatch repair	MMR
Multipotent hematopoietic progenitors	MPP
Mesenchymal stem cells	MSC

## Sheet: Table S4
Table S4: Correlations between aggregated iScores from deconvolution methods and measures of non-tumor content.
	DNA methylation*	Imaging**		Tumor purity*			Tcell receptor beta variable regions*** (n=8,249)
	(n=9,495)	(n=4,387)		(n=8,805)
	Leukocyte fraction	% TILS	Num TIL	ABSOLUTE (DNA)	ESTIMATE (RNA)	DeMix (RNA)*	TRBV normalized counts (RNA)
			patches
iScore	0.77	0.37	0.31	-0.6	-0.83	-0.23	0.65
Cibersort	0.74	0.34	0.27	-0.58	-0.77	-0.28	0.35
CIBERSORTx	0.62	0.31	0.28	-0.4	-0.57	-0.1	0.38
EPIC	0.29	0.07	0.05	-0.21	-0.27	-0.14	0.78
MCP counter	0.48	0.26	0.22	-0.33	-0.4	-0.15	0.86
Quantiseq	0.39	0.16	0.15	-0.26	-0.51	-0.31	0.87
Sparse group Lasso	0.6	0.26	0.22	-0.48	-0.56	-0.24	0.36
ssGSEA	0.65	0.3	0.25	-0.56	-0.77	-0.22	0.34
TIMER	0.6	0.25	0.22	-0.4	-0.62	-0.24	0.2
xCell	0.73	0.34	0.3	-0.47	-0.68	-0.06	0.51
*	Compared to Leukocyte iScore
**	Compared to Lymphocyte iScore
***	Compared to aggregated T-cell iScore

## Sheet: Table S5
Table S5: Pearson Correlations between cell type estimates and ground truth for iScores, ConsensusTM and Decosus.
	Endometrial pseudobulks
		Ground truth
	iScores	bmem	mac	m2	mst	mon	nk	plsm	t8	t4mem
Deconvolved Estimates	B.cell.memory	0.3
	Macrophage		0.6
	Macrophages.M2			0.2
	Mast.cell				0.8
	Monocytes					0.5
	NK.cell						0.4
	Plasma.cell							0.6
	T.cell.CD8								0.7
	T.cell.CD4.memory.resting									0.3
	Consensus TM	bmem	mac	m2	mst	mon	nk	plsm	t8	t4mem
Deconvolved Estimates	Macrophages		0.3
	Macrophages_M2			0.3
	Mast_cells				0.2
	Monocytes					0.4
	NK_cells						0.4
	Plasma_cells							0.5
	T_cells_CD8								0.5
	Decosus	bmem	mac	m2	mst	mon	nk	plsm	t8	t4mem
Deconvolved Estimates	Memory B-cells_xcell	0.6
	Macrophage_consensus		0.6
	Macrophage M2_consensus			0.1
	Mast cell_consensus				0.8
	Monocyte_consensus					0.2
	NK cell_consensus						0.5
	Plasma cells_xcell							0.7
	T cell CD8+_consensus								0.6
	CD4+ Tcm_xcell									0.2
	CD4+ Tem_xcell									0.2
Kidney pseudobulks
iScores		Ground truth
		bnv	dc	adc	mac	mst	mon	neu	nk	t8	treg
Deconvolved Estimates	B.cell.naive	0.5
	Dendritic.cell		0.2
	Dendritic.cell.activated			0.4
	Macrophage				0.6
	Mast.cell					0.6
	Monocytes						0.2
	Neutrophils							0.3
	NK.cell								0.4
	T.cell.CD8									0.7
	T.cell.regulatory										0.5
Consensus TM		bnv	dc	adc	mac	mst	mon	neu	nk	t8	treg
Deconvolved Estimates	Dendritic_cells		0.1
	Macrophages				0.4
	Mast_cells					0.1
	Monocytes						0.3
	Neutrophils							0.3
	NK_cells								0.3
	T_cells_CD8									0.5
	T_regulatory_cells										0.3
Decosus		bnv	dc	adc	mac	mst	mon	neu	nk	t8	treg
Deconvolved Estimates	naive B-cells_xcell	0.4
	Myeloid dendritic cell_consensus		0.2
	aDC_xcell			0.2
	Macrophage_consensus				0.6
	Mast cell_consensus					0.6
	Monocyte_consensus						0.2
	Neutrophil_consensus							0.2
	NK cell_consensus								0.4
	T cell CD8+_consensus									0.6
	T cell regulatory (Tregs)_consensus										0.5
	Lung pseudobulks
iScores		Ground truth
		bmem	bnv	dc	adc	mac	m2	nk	t4	t8	tgd
Deconvolved Estimates	B.cell.class.switched	0.3
	B.cell.memory	0.3
	B.cell.naive		0
	Dendritic.cell			0
	Dendritic.cell.activated				0.2
	Macrophage					0.6
	Macrophages.M2						0
	NK.cell							0.5
	T.cell.CD4								0.2
	T.cell.CD8									0.5
	T.cell.gamma.delta										0
Consensus TM		bmem	bnv	dc	adc	mac	m2	nk	t4	t8	tgd
Deconvolved Estimates	Dendritic_cells			0
	Macrophages					0.5
	Macrophages_M2						0
	NK_cells							0.6
	T_cells_CD4								0.2
	T_cells_CD8									0.3
	T_cells_gamma_delta										0
Decosus		bmem	bnv	dc	adc	mac	m2	nk	t4	t8	tgd
Deconvolved Estimates	Class-switched memory B-cells_xcell	0.3
	Memory B-cells_xcell	0.4
	naive B-cells_xcell		0.1
	Myeloid dendritic cell_consensus			0
	aDC_xcell				0.1
	Macrophage_consensus					0.6
	Macrophage M2_consensus						0
	NK cell_consensus							0.5
	T cell CD4+ (non-regulatory)_consensus								0
	T cell CD8+_consensus									0.5
	Tgd cells_xcell										0
Summary
Type		iScore	ConsensusTM	Decosus
Number of Correlations (r) Comparisions b/w Estimates and Ground truth [excluding 3 r's with 0 across all 3 methods]		27	19	28
Number of times Highest r was observed with given method		19	5	15
Fraction of of times Highest r was observed		0.703704	0.263158	0.535714
Average Correlation
	Endometrial	0.488889	0.371429	0.45
	Kidney	0.44	0.2875	0.39
	Lung	0.236364	0.228571	0.227273
Abbreviations
	Cell type not deconvolved witth that tool
	Highest correlation in the group
adc	Activated Dendritic Cells
bmem	B cell Memory
bnv	B cell Naïve
dc	Dendritic Cells
mac	Macrophages
m2	Macrophages M2
mon	Monocytes
mst	Mast Cells
neu	Neutrophils
nk	Natural Killer Cells
plsm	Plasma Cells
t4	CD4 T cells
t4mem	CD4 T Memory cells
t8	CD8 T cells
tgd	T gamma delta cells
treg	Regulatory T cells

## Sheet: Table S6
Table S6: Cancers with highest and lowest median abundance of cell types
Category	Celltype	Top_2	Bottom_2
Immune cell	B.cell.class.switched	DLBC,TGCT	LIHC,SARC
Immune cell	B.cell.immature	DLBC,LUAD	ACC,PCPG
Immune cell	B.cell.memory	DLBC,THYM	UVM,LGG
Immune cell	B.cell.naive	DLBC,TGCT	UVM,LGG
Immune cell	B.cell.pro	THYM,LUSC	BRCA,COAD
Immune cell	B.cells	DLBC,TGCT	UVM,ACC
Immune cell	Basophils	CHOL,KIRP	COAD,PCPG
Immune cell	CD45.pos.cell	DLBC,THYM	UVM,ACC
Immune cell	Cytotoxic.lymphocytes	DLBC,THYM	LGG,UVM
Immune cell	Dendritic.cell	LUAD,DLBC	LGG,GBM
Immune cell	Dendritic.cell.activated	LUAD,ESCA	UVM,LGG
Immune cell	Dendritic.cell.immature	LUAD,LUSC	UVM,LGG
Immune cell	Dendritic.cell.inactive	LUAD,PAAD	UVM,ACC
Immune cell	Dendritic.cell.myeloid	THYM,LGG	SKCM,BRCA
Immune cell	Dendritic.cell.plasmacytoid	DLBC,TGCT	UVM,PRAD
Immune cell	Dendritic.cell.resting	THYM,LUAD	DLBC,GBM
Immune cell	Eosinophils	KIRC,LUAD	UVM,LIHC
Immune cell	Macrophage	DLBC,LUAD	UVM,READ
Immune cell	Macrophage.M2_M1	LUAD,PAAD	UVM,PCPG
Immune cell	Macrophages.M0	DLBC,PAAD	LGG,PCPG
Immune cell	Macrophages.M1	DLBC,LUAD	UVM,LGG
Immune cell	Macrophages.M2	GBM,MESO	UCEC,CESC
Immune cell	Mast.cell	LUAD,LUSC	UVM,LGG
Immune cell	Mast.cell.activated	COAD,READ	ACC,BRCA
Immune cell	Mast.cell.resting	PRAD,PAAD	COAD,OV
Immune cell	MDSC	LUSC,PAAD	LGG,UVM
Immune cell	Megakaryocytes	KICH,KIRC	CESC,COAD
Immune cell	Monocytes	DLBC,LGG	UVM,CESC
Immune cell	Monocytic.lineage	DLBC,LGG	UVM,ACC
Immune cell	Neutrophils	KIRC,LUAD	UVM,ACC
Immune cell	NK.cell	DLBC,KIRC	ACC,UVM
Immune cell	NK.cell.activated	MESO,CESC	COAD,READ
Immune cell	NK.cell.bright	LUSC,DLBC	UVM,ACC
Immune cell	NK.cell.dim	DLBC,KIRC	LGG,UVM
Immune cell	NK.cell.resting	HNSC,KICH	CHOL,MESO
Immune cell	NKT.cell	KIRC,LUAD	UVM,PRAD
Immune cell	Plasma.cell	LUAD,LUSC	SARC,ACC
Immune cell	Platelets	KICH,KIRP	ACC,BLCA
Immune cell	T.cell.CD4	THYM,DLBC	UVM,LGG
Immune cell	T.cell.CD4.central.memory	DLBC,KICH	UVM,LGG
Immune cell	T.cell.CD4.effector.memory	THYM,KIRC	UVM,LIHC
Immune cell	T.cell.CD4.memory	SKCM,DLBC	ACC,CESC
Immune cell	T.cell.CD4.memory.activated	DLBC,TGCT	CHOL,GBM
Immune cell	T.cell.CD4.memory.resting	STAD,KIRC	DLBC,SKCM
Immune cell	T.cell.CD4.naive	THYM,LGG	BRCA,CESC
Immune cell	T.cell.CD8	THYM,DLBC	LGG,ACC
Immune cell	T.cell.CD8.central.memory	DLBC,THYM	LGG,UVM
Immune cell	T.cell.CD8.effector.memory	DLBC,KIRC	UVM,LGG
Immune cell	T.cell.CD8.naive	THYM,TGCT	ACC,CHOL
Immune cell	T.cell.central.memory	DLBC,ESCA	UVM,READ
Immune cell	T.cell.effector.memory	DLBC,TGCT	ACC,CESC
Immune cell	T.cell.follicular.helper	THYM,DLBC	UVM,ACC
Immune cell	T.cell.gamma.delta	KIRC,THYM	UVM,PCPG
Immune cell	T.cell.regulatory	DLBC,TGCT	LGG,UVM
Immune cell	T.cells	THYM,DLBC	LGG,ACC
Immune cell	T.exhausted	DLBC,KIRC	ACC,UVM
Immune cell	T.exhausted.Late.stage	DLBC,KIRC	UVM,ACC
Immune cell	T.helper.cells	DLBC,TGCT	UVM,ACC
Immune cell	Th1.cells	DLBC,LUAD	UVM,ACC
Immune cell	Th17.cells	KICH,LUAD	UVM,SARC
Immune cell	Th2.cells	TGCT,ESCA	UVM,ACC
Pathway	Angiogenesis	KIRC,DLBC	UVM,LGG
Pathway	APM	DLBC,MESO	ACC,UVM
Pathway	AXL.Pathway	KIRC,MESO	CESC,SKCM
Pathway	Checkpoint	DLBC,TGCT	UVM,LGG
Pathway	Chronic.Inflammation	DLBC,MESO	UVM,ACC
Pathway	Cytokine.anti	DLBC,STAD	UVM,KICH
Pathway	Cytokine.pro	DLBC,LUSC	ACC,UVM
Pathway	EMT	MESO,PAAD	UVM,ACC
Pathway	EMT.neg	KIRC,DLBC	READ,COAD
Pathway	EMT.pos	DLBC,MESO	LGG,UVM
Pathway	Hypoxia	KIRC,LUSC	UVM,PCPG
Pathway	Hypoxia.neg	DLBC,LUSC	SKCM,SARC
Pathway	Hypoxia.pos	KIRC,LUSC	UVM,LGG
Pathway	ICB.sig1	PAAD,LUSC	UVM,LGG
Pathway	ICB.sig2	KIRC,PAAD	LGG,UVM
Pathway	ICB.sig3	PAAD,ESCA	GBM,LGG
Pathway	IFNG	DLBC,TGCT	LGG,UVM
Pathway	Inflamation	DLBC,LUAD	UVM,LGG
Pathway	Inflamation.Chemokines	DLBC,LUSC	UVM,PCPG
Pathway	Inflamation.neg	DLBC,TGCT	UVM,LGG
Pathway	Inflamation.Tcells	DLBC,TGCT	LGG,UVM
Pathway	MHC	DLBC,MESO	LGG,ACC
Pathway	MMR	DLBC,TGCT	PCPG,UVM
Pathway	Wnt.b-catenin	ESCA,TGCT	UVM,LIHC
Progenitor/Stem cell	CLP	THYM,BLCA	DLBC,PAAD
Progenitor/Stem cell	CMP	SARC,PCPG	ACC,BLCA
Progenitor/Stem cell	GMP	THYM,PAAD	BLCA,BRCA
Progenitor/Stem cell	MEP	COAD,BRCA	PAAD,CHOL
Progenitor/Stem cell	MPP	THYM,ACC	BLCA,BRCA
Progenitor/Stem cell	HSC	KIRC,SARC	KIRP,ESCA
Progenitor/Stem cell	MSC	PRAD,LUAD	KIRP,THCA
Abbreviations- APM: Antigen presenting machinery; CAF: Cancer associated fibroblasts; CLP: Common lymphoid progenitors; CMP: Common myeloid progenitor; EMT: Epithelial-mesenchymal transition; Endothelial.cell.ly: Lymphatic endothelial cells; Endothelial.cell.mv: Microvascular endothelial cells; GMP: Granulocyte-monocyte progenitors; HSC: Hematopoietic stem cells; ICB: Immune checkpoint blockers; …

## Sheet: Table S7
Table S7: PFS in cancer for each deconvolved cell types
Category	Celltype	Cancer type	hazard Ratio	HR CI lower	HR CI upper	pval	n	q (FDR < 0.1)
Immune cell	B.cell.class.switched	BLCA	0.53	0.36	0.78	0.00125	266	0.0078125
Immune cell	B.cell.class.switched	BRCA	0.49	0.32	0.75	0.000907	717	0.00755833
Immune cell	B.cell.class.switched	HNSC	0.53	0.37	0.76	0.000594	331	0.007425
Immune cell	B.cell.class.switched	OV	0.68	0.5	0.93	0.0151	223	0.0755
Immune cell	B.cell.class.switched	UCEC	0.41	0.25	0.68	0.000578	350	0.007425
Immune cell	B.cell.immature	ACC	0.22	0.085	0.54	0.00119	52	0.00952
Immune cell	B.cell.immature	CESC	0.36	0.2	0.67	0.00117	203	0.00952
Immune cell	B.cell.immature	LGG	1.9	1.4	2.7	0.000141	350	0.004512
Immune cell	B.cell.immature	LIHC	0.51	0.35	0.75	0.00056	242	0.00896
Immune cell	B.cell.memory	LGG	2.6	1.8	3.8	8.61e-08	350	2.7552e-06
Immune cell	B.cell.naive	BRCA	0.49	0.32	0.74	0.000871	717	0.013936
Immune cell	B.cell.naive	LGG	1.9	1.3	2.7	0.000275	350	0.0088
Immune cell	B.cells	ACC	0.36	0.16	0.85	0.0193	52	0.0772
Immune cell	B.cells	BRCA	0.53	0.35	0.79	0.00204	717	0.01632
Immune cell	B.cells	CESC	0.39	0.21	0.72	0.00272	203	0.017408
Immune cell	B.cells	CHOL	0.14	0.034	0.62	0.00919	24	0.0490133
Immune cell	B.cells	HNSC	0.52	0.36	0.74	0.0003	331	0.00434133
Immune cell	B.cells	LGG	1.9	1.3	2.7	0.000304	350	0.00434133
Immune cell	B.cells	LIHC	0.51	0.35	0.74	0.000407	242	0.00434133
Immune cell	B.cells	MESO	0.42	0.22	0.82	0.0113	53	0.0516571
Immune cell	Basophils	ACC	2.9	1.3	6.6	0.0117	52	0.06435
Immune cell	Basophils	CESC	0.3	0.16	0.59	0.000402	203	0.004422
Immune cell	Basophils	HNSC	0.67	0.46	0.96	0.0296	331	0.0930286
Immune cell	Basophils	KIRC	1.9	1.2	2.8	0.00234	342	0.01716
Immune cell	Basophils	MESO	0.37	0.16	0.83	0.0168	53	0.07392
Immune cell	Basophils	SKCM	0.72	0.55	0.95	0.0202	305	0.0740667
Immune cell	Basophils	UCEC	0.37	0.22	0.61	8.51e-05	349	0.0018722
Immune cell	CD45.pos.cell	ACC	0.2	0.074	0.53	0.00119	52	0.01904
Immune cell	CD45.pos.cell	CESC	0.45	0.25	0.81	0.00814	203	0.0434133
Immune cell	CD45.pos.cell	CHOL	0.15	0.027	0.83	0.0298	24	0.09536
Immune cell	CD45.pos.cell	GBM	1.8	1.2	2.9	0.00621	112	0.0434133
Immune cell	CD45.pos.cell	HNSC	0.61	0.43	0.86	0.00481	331	0.0434133
Immune cell	CD45.pos.cell	LGG	2.2	1.5	3.1	1.03e-05	350	0.0003296
Immune cell	CD45.pos.cell	LIHC	0.62	0.43	0.9	0.0112	242	0.0464
Immune cell	CD45.pos.cell	SKCM	0.7	0.52	0.93	0.0156	305	0.0554667
Immune cell	CD45.pos.cell	UCEC	0.54	0.34	0.85	0.00758	350	0.0434133
Immune cell	CD45.pos.cell	UVM	3.4	1.3	8.7	0.0116	53	0.0464
Immune cell	Cytotoxic.lymphocytes	ACC	0.25	0.097	0.64	0.00403	52	0.042368
Immune cell	Cytotoxic.lymphocytes	BLCA	0.57	0.39	0.83	0.00358	266	0.042368
Immune cell	Cytotoxic.lymphocytes	BRCA	0.62	0.42	0.92	0.0174	717	0.0608
Immune cell	Cytotoxic.lymphocytes	CESC	0.44	0.23	0.82	0.0107	203	0.0570667
Immune cell	Cytotoxic.lymphocytes	CHOL	0.17	0.042	0.71	0.0146	24	0.0608
Immune cell	Cytotoxic.lymphocytes	GBM	1.7	1.1	2.6	0.019	112	0.0608
Immune cell	Cytotoxic.lymphocytes	LIHC	0.45	0.31	0.65	2.55e-05	242	0.000816
Immune cell	Cytotoxic.lymphocytes	MESO	0.44	0.22	0.86	0.017	53	0.0608
Immune cell	Cytotoxic.lymphocytes	SKCM	0.68	0.52	0.89	0.00541	305	0.042368
Immune cell	Cytotoxic.lymphocytes	UCEC	0.53	0.34	0.84	0.00662	349	0.042368
Immune cell	Dendritic.cell	ACC	0.27	0.11	0.68	0.00543	52	0.05792
Immune cell	Dendritic.cell	CESC	0.43	0.23	0.8	0.00803	203	0.05824
Immune cell	Dendritic.cell	GBM	2	1.3	3.2	0.00229	112	0.03664
Immune cell	Dendritic.cell	LIHC	0.54	0.38	0.78	0.00109	242	0.03488
Immune cell	Dendritic.cell	LUAD	0.6	0.41	0.88	0.0091	293	0.05824
Immune cell	Dendritic.cell.activated	LGG	1.8	1.3	2.5	0.000979	350	0.031328
Immune cell	Dendritic.cell.activated	SKCM	0.68	0.51	0.89	0.00606	305	0.09696
Immune cell	Dendritic.cell.immature	ACC	0.33	0.14	0.76	0.00903	52	0.057792
Immune cell	Dendritic.cell.immature	KIRC	0.45	0.3	0.66	5.98e-05	342	0.001824
Immune cell	Dendritic.cell.immature	KIRP	0.35	0.17	0.72	0.00408	184	0.0364
Immune cell	Dendritic.cell.immature	LGG	2	1.4	2.8	0.000114	350	0.001824
Immune cell	Dendritic.cell.immature	MESO	0.36	0.18	0.73	0.00455	53	0.0364
Immune cell	Dendritic.cell.immature	SARC	0.56	0.35	0.88	0.0118	152	0.0629333
Immune cell	Dendritic.cell.inactive	ACC	0.19	0.074	0.5	0.000715	52	0.02288
Immune cell	Dendritic.cell.myeloid	CESC	0.4	0.22	0.72	0.00256	203	0.0273067
Immune cell	Dendritic.cell.myeloid	LGG	2	1.4	2.9	5.18e-05	350	0.0016576
Immune cell	Dendritic.cell.myeloid	OV	0.65	0.47	0.89	0.00716	223	0.05728
Immune cell	Dendritic.cell.myeloid	UVM	0.16	0.052	0.49	0.00126	53	0.02016
Immune cell	Dendritic.cell.plasmacytoid	CESC	0.43	0.24	0.77	0.00507	203	0.08112
Immune cell	Dendritic.cell.plasmacytoid	KIRP	3.9	1.8	8.3	0.000453	183	0.014496
Immune cell	Dendritic.cell.resting	KIRC	0.46	0.31	0.7	0.000213	342	0.00639
Immune cell	Dendritic.cell.resting	LGG	0.59	0.43	0.83	0.00247	350	0.03705
Immune cell	Eosinophils	KIRC	0.38	0.25	0.59	1.08e-05	342	0.0003456
Immune cell	Eosinophils	KIRP	0.27	0.12	0.61	0.0015	184	0.024
Immune cell	Macrophage	ACC	0.26	0.11	0.61	0.00193	52	0.02272
Immune cell	Macrophage	GBM	2	1.3	3.1	0.00213	112	0.02272
Immune cell	Macrophage	LGG	2.1	1.4	2.9	6.54e-05	350	0.0020928
Immune cell	Macrophage	LIHC	0.61	0.42	0.89	0.0113	242	0.0904
Immune cell	Macrophage.M2_M1	ACC	0.12	0.046	0.32	1.9e-05	52	0.000608
Immune cell	Macrophage.M2_M1	LIHC	0.57	0.39	0.84	0.00397	242	0.06352
Immune cell	Macrophages.M0	ACC	5.4	2.2	13	0.000171	52	0.00513
Immune cell	Macrophages.M0	GBM	1.8	1.2	2.8	0.0078	112	0.078
Immune cell	Macrophages.M0	KIRC	2	1.3	3	0.00104	342	0.0156
Immune cell	Macrophages.M0	SARC	1.8	1.1	2.8	0.0122	152	0.0915
Immune cell	Macrophages.M1	ACC	0.35	0.16	0.77	0.00941	52	0.07528
Immune cell	Macrophages.M1	KIRP	3.3	1.5	7.3	0.00409	183	0.0436267
Immune cell	Macrophages.M1	LGG	2	1.4	2.8	7.21e-05	350	0.0023072
Immune cell	Macrophages.M1	SKCM	0.63	0.48	0.84	0.00133	305	0.02128
Immune cell	Macrophages.M2	ACC	0.3	0.13	0.69	0.00486	52	0.05072
Immune cell	Macrophages.M2	CESC	0.38	0.2	0.74	0.00439	203	0.05072
Immune cell	Macrophages.M2	GBM	1.8	1.1	2.8	0.0121	112	0.0645333
Immune cell	Macrophages.M2	LGG	2	1.4	2.8	0.000156	350	0.004992
Immune cell	Macrophages.M2	LIHC	0.61	0.42	0.89	0.00948	242	0.060672
Immune cell	Macrophages.M2	PRAD	2.4	1.3	4.4	0.00634	272	0.05072
Immune cell	Mast.cell	ACC	0.21	0.088	0.52	0.00073	52	0.01168
Immune cell	Mast.cell	CHOL	0.14	0.036	0.55	0.00501	24	0.05344
Immune cell	Mast.cell	KIRC	0.43	0.29	0.65	7.11e-05	342	0.0022752
Immune cell	Mast.cell	KIRP	0.43	0.22	0.86	0.0168	183	0.0896
Immune cell	Mast.cell	LIHC	0.63	0.44	0.91	0.0125	242	0.08
Immune cell	Mast.cell	LUAD	0.59	0.4	0.87	0.00717	295	0.05736
Immune cell	Mast.cell.resting	ACC	0.31	0.13	0.71	0.00562	52	0.058944
Immune cell	Mast.cell.resting	BRCA	0.62	0.42	0.94	0.0235	717	0.0948
Immune cell	Mast.cell.resting	CESC	0.47	0.26	0.82	0.00883	203	0.058944
Immune cell	Mast.cell.resting	CHOL	0.19	0.048	0.76	0.0189	24	0.0948
Immune cell	Mast.cell.resting	HNSC	0.62	0.44	0.89	0.00921	331	0.058944
Immune cell	Mast.cell.resting	KIRC	0.59	0.39	0.88	0.00914	342	0.058944
Immune cell	Mast.cell.resting	LUAD	0.6	0.41	0.88	0.00873	293	0.058944
Immune cell	Mast.cell.resting	TGCT	0.33	0.13	0.86	0.0237	92	0.0948
Immune cell	MDSC	KIRC	2.3	1.5	3.4	0.000105	342	0.00168
Immune cell	MDSC	LGG	2.2	1.6	3.2	9.6e-06	350	0.0003072
Immune cell	MDSC	SKCM	0.69	0.52	0.91	0.00967	305	0.07736
Immune cell	MDSC	STAD	2.1	1.3	3.2	0.00174	233	0.01856
Immune cell	Megakaryocytes	KIRC	0.6	0.4	0.88	0.00879	342	0.083505
Immune cell	Megakaryocytes	LIHC	0.6	0.41	0.88	0.00874	242	0.083505
Immune cell	Monocytic.lineage	ACC	0.22	0.085	0.58	0.00201	52	0.03216
Immune cell	Monocytic.lineage	SKCM	0.63	0.48	0.84	0.00182	305	0.03216
Immune cell	Neutrophils	LGG	1.7	1.2	2.5	0.00266	350	0.08512
Immune cell	NK.cell	ACC	0.22	0.092	0.53	0.000688	52	0.011008
Immune cell	NK.cell	BRCA	0.62	0.42	0.93	0.0201	717	0.0804
Immune cell	NK.cell	CHOL	0.084	0.015	0.48	0.00558	24	0.035712
Immune cell	NK.cell	GBM	1.8	1.1	2.7	0.0127	112	0.0580571
Immune cell	NK.cell	LGG	1.8	1.3	2.5	0.00111	350	0.01184
Immune cell	NK.cell	LIHC	0.52	0.36	0.76	0.000674	242	0.011008
Immune cell	NK.cell	SKCM	0.67	0.51	0.88	0.00412	305	0.03296
Immune cell	NK.cell	UCEC	0.57	0.37	0.88	0.0119	349	0.0580571
Immune cell	NK.cell.activated	LUAD	0.62	0.43	0.89	0.01	295	0.065
Immune cell	NK.cell.activated	PRAD	2.3	1.2	4.2	0.00792	272	0.065
Immune cell	NK.cell.activated	SARC	0.54	0.35	0.83	0.00484	152	0.06292
Immune cell	NK.cell.activated	UCEC	0.42	0.26	0.69	0.00062	350	0.01612
Immune cell	NK.cell.bright	ACC	0.28	0.12	0.65	0.00325	52	0.052
Immune cell	NK.cell.bright	BRCA	0.56	0.37	0.85	0.00707	717	0.0754133
Immune cell	NK.cell.bright	UCEC	0.42	0.26	0.68	0.000459	350	0.014688
Immune cell	NK.cell.dim	ACC	0.34	0.15	0.76	0.00887	52	0.06848
Immune cell	NK.cell.dim	CESC	0.45	0.23	0.87	0.0175	203	0.0933333
Immune cell	NK.cell.dim	HNSC	0.61	0.43	0.88	0.0079	331	0.06848
Immune cell	NK.cell.dim	LIHC	0.58	0.4	0.83	0.00288	242	0.04608
Immune cell	NK.cell.dim	SKCM	0.7	0.53	0.92	0.0107	305	0.06848
Immune cell	NK.cell.dim	UCEC	0.38	0.23	0.61	7.73e-05	349	0.0024736
Immune cell	NKT.cell	KIRC	2.4	1.6	3.6	1.65e-05	342	0.000528
Immune cell	Plasma.cell	LGG	0.35	0.25	0.5	1.24e-08	350	3.968e-07
Immune cell	Platelets	KIRP	0.39	0.2	0.74	0.0045	183	0.009
Immune cell	T.cell.CD4	ACC	0.36	0.17	0.78	0.00927	52	0.09888
Immune cell	T.cell.CD4	BLCA	0.49	0.33	0.73	0.000389	266	0.006224
Immune cell	T.cell.CD4	LGG	1.9	1.3	2.7	0.000308	350	0.006224
Immune cell	T.cell.CD4.effector.memory	MESO	0.33	0.16	0.68	0.00284	53	0.09088
Immune cell	T.cell.CD4.memory	COAD	0.52	0.33	0.84	0.00728	295	0.0728
Immune cell	T.cell.CD4.memory.activated	SKCM	0.65	0.49	0.85	0.00213	305	0.04473
Immune cell	T.cell.CD4.memory.resting	ACC	0.34	0.14	0.81	0.0144	52	0.08928
Immune cell	T.cell.CD4.memory.resting	LGG	1.8	1.3	2.5	0.00059	350	0.01829
Immune cell	T.cell.CD4.memory.resting	LUAD	0.57	0.39	0.84	0.00399	293	0.04123
Immune cell	T.cell.CD4.memory.resting	MESO	0.33	0.16	0.67	0.00224	53	0.03472
Immune cell	T.cell.CD4.memory.resting	UVM	0.26	0.097	0.68	0.00598	53	0.046345
Immune cell	T.cell.CD8	ACC	0.35	0.16	0.77	0.00888	52	0.056832
Immune cell	T.cell.CD8	CESC	0.43	0.23	0.79	0.00662	203	0.05296
Immune cell	T.cell.CD8	LGG	1.8	1.3	2.5	0.00114	350	0.01216
Immune cell	T.cell.CD8	LIHC	0.53	0.36	0.76	0.000758	242	0.012128
Immune cell	T.cell.CD8	UCEC	0.42	0.27	0.67	0.000236	349	0.007552
Immune cell	T.cell.CD8	UVM	3.4	1.2	9.1	0.0171	53	0.0912
Immune cell	T.cell.CD8.central.memory	ACC	0.28	0.11	0.68	0.00484	52	0.04512
Immune cell	T.cell.CD8.central.memory	BRCA	0.6	0.39	0.91	0.0156	717	0.0832
Immune cell	T.cell.CD8.central.memory	GBM	2.1	1.3	3.2	0.00119	112	0.01904
Immune cell	T.cell.CD8.central.memory	LGG	1.9	1.3	2.7	0.000421	350	0.013472
Immune cell	T.cell.CD8.central.memory	LIHC	0.58	0.4	0.85	0.00564	242	0.04512
Immune cell	T.cell.CD8.central.memory	UVM	3.6	1.3	9.9	0.0133	53	0.0832
Immune cell	T.cell.CD8.effector.memory	ACC	0.31	0.14	0.7	0.005	52	0.04
Immune cell	T.cell.CD8.effector.memory	CESC	0.38	0.2	0.71	0.00251	203	0.04
Immune cell	T.cell.CD8.effector.memory	CHOL	0.13	0.029	0.6	0.00898	24	0.0427429
Immune cell	T.cell.CD8.effector.memory	GBM	1.9	1.2	2.9	0.00499	112	0.04
Immune cell	T.cell.CD8.effector.memory	LGG	1.6	1.1	2.3	0.00641	350	0.041024
Immune cell	T.cell.CD8.effector.memory	LIHC	0.51	0.35	0.73	0.000234	242	0.007488
Immune cell	T.cell.CD8.effector.memory	SKCM	0.71	0.54	0.94	0.0161	305	0.0644
Immune cell	T.cell.CD8.effector.memory	UCEC	0.56	0.36	0.87	0.00935	349	0.0427429
Immune cell	T.cell.follicular.helper	BRCA	0.49	0.32	0.74	0.0007	717	0.0112
Immune cell	T.cell.follicular.helper	CESC	0.49	0.27	0.9	0.0212	203	0.0969143
Immune cell	T.cell.follicular.helper	GBM	2	1.3	3.1	0.00311	112	0.0331733
Immune cell	T.cell.follicular.helper	HNSC	0.61	0.43	0.88	0.00751	331	0.0400533
Immune cell	T.cell.follicular.helper	LGG	1.9	1.3	2.7	0.000366	350	0.0112
Immune cell	T.cell.follicular.helper	OV	0.65	0.47	0.89	0.00744	223	0.0400533
Immune cell	T.cell.follicular.helper	UCEC	0.5	0.31	0.81	0.00443	349	0.03544
Immune cell	T.cell.gamma.delta	ACC	0.32	0.14	0.73	0.00676	52	0.0971733
Immune cell	T.cell.gamma.delta	LGG	1.6	1.1	2.3	0.00911	350	0.0971733
Immune cell	T.cell.gamma.delta	UVM	4.7	1.7	13	0.00315	53	0.0971733
Immune cell	T.cell.regulatory	BLCA	0.63	0.43	0.92	0.0166	266	0.0885333
Immune cell	T.cell.regulatory	CESC	0.36	0.18	0.71	0.00312	203	0.03328
Immune cell	T.cell.regulatory	HNSC	0.57	0.4	0.8	0.00138	331	0.02208
Immune cell	T.cell.regulatory	KIRC	2.5	1.7	3.8	1.7e-05	342	0.000544
Immune cell	T.cell.regulatory	SKCM	0.7	0.53	0.93	0.0154	305	0.0885333
Immune cell	T.cell.regulatory	UCEC	0.51	0.32	0.81	0.00462	349	0.03696
Immune cell	T.cells	BRCA	0.58	0.4	0.86	0.00671	717	0.05368
Immune cell	T.cells	CESC	0.28	0.15	0.54	0.000146	203	0.002336
Immune cell	T.cells	CHOL	0.14	0.036	0.58	0.00651	24	0.05368
Immune cell	T.cells	LIHC	0.46	0.32	0.67	4.19e-05	242	0.0013408
Immune cell	T.exhausted	ACC	0.19	0.077	0.46	0.000244	52	0.007808
Immune cell	T.exhausted	BRCA	0.62	0.42	0.92	0.0183	717	0.0836571
Immune cell	T.exhausted	CESC	0.42	0.22	0.78	0.00614	203	0.04912
Immune cell	T.exhausted	CHOL	0.12	0.026	0.54	0.00592	24	0.04912
Immune cell	T.exhausted	LGG	1.6	1.1	2.2	0.00951	350	0.060864
Immune cell	T.exhausted	LIHC	0.57	0.39	0.83	0.00314	242	0.04912
Immune cell	T.exhausted	SKCM	0.7	0.53	0.93	0.0125	305	0.0666667
Immune cell	T.exhausted.Late.stage	ACC	0.12	0.046	0.33	3.75e-05	52	0.0006
Immune cell	T.exhausted.Late.stage	BRCA	0.59	0.39	0.89	0.0111	717	0.0608
Immune cell	T.exhausted.Late.stage	CESC	0.44	0.24	0.81	0.00803	203	0.0608
Immune cell	T.exhausted.Late.stage	CHOL	0.13	0.026	0.67	0.0145	24	0.0662857
Immune cell	T.exhausted.Late.stage	LGG	2.3	1.6	3.2	2.93e-06	350	9.376e-05
Immune cell	T.exhausted.Late.stage	LIHC	0.63	0.44	0.9	0.0114	242	0.0608
Immune cell	T.exhausted.Late.stage	UCEC	0.47	0.3	0.74	0.000939	349	0.010016
Immune cell	Th1.cells	ACC	0.33	0.14	0.77	0.0102	52	0.0816
Immune cell	Th1.cells	CESC	0.46	0.24	0.88	0.0195	203	0.0982857
Immune cell	Th1.cells	CHOL	0.17	0.042	0.73	0.0164	24	0.0982857
Immune cell	Th1.cells	KIRC	1.8	1.2	2.7	0.00267	342	0.0391467
Immune cell	Th1.cells	LGG	1.5	1.1	2	0.0215	350	0.0982857
Immune cell	Th1.cells	LIHC	0.41	0.28	0.59	2.72e-06	242	8.704e-05
Immune cell	Th1.cells	SKCM	0.67	0.51	0.88	0.00367	305	0.0391467
Immune cell	Th17.cells	ACC	0.13	0.05	0.34	2.44e-05	52	0.0003904
Immune cell	Th17.cells	BLCA	0.64	0.44	0.94	0.0219	266	0.0876
Immune cell	Th17.cells	COAD	0.58	0.37	0.9	0.0145	295	0.0740571
Immune cell	Th17.cells	GBM	1.7	1.1	2.5	0.0162	112	0.0740571
Immune cell	Th17.cells	HNSC	0.67	0.47	0.96	0.0278	331	0.0988444
Immune cell	Th17.cells	LGG	2.2	1.6	3.2	1.03e-05	350	0.0003296
Immune cell	Th17.cells	MESO	0.32	0.15	0.69	0.00362	53	0.02896
Immune cell	Th17.cells	PRAD	0.31	0.18	0.55	6e-05	272	0.00064
Immune cell	Th17.cells	UVM	0.21	0.057	0.74	0.0151	53	0.0740571
Immune cell	Th2.cells	ACC	5.6	2.3	13	0.000125	52	0.003376
Immune cell	Th2.cells	COAD	0.49	0.32	0.77	0.00168	295	0.00896
Immune cell	Th2.cells	KIRC	2	1.4	3	0.000641	342	0.0043648
Immune cell	Th2.cells	KIRP	4.2	2	9	0.000211	183	0.003376
Immune cell	Th2.cells	LGG	1.9	1.3	2.6	0.000361	350	0.00385067
Immune cell	Th2.cells	LUAD	1.6	1.1	2.3	0.0127	291	0.0508
Immune cell	Th2.cells	MESO	3.5	1.7	7.2	0.000682	53	0.0043648
Immune cell	Th2.cells	SARC	1.8	1.1	2.9	0.0164	152	0.0583111
Immune cell	Th2.cells	UVM	6	1.9	19	0.00238	53	0.01088
Pathway	Angiogenesis	LGG	1.9	1.3	2.7	0.000373	350	0.011936
Pathway	Angiogenesis	UVM	5.9	1.9	19	0.00264	53	0.04224
Pathway	AXL.Pathway	COAD	1.8	1.2	2.8	0.00773	295	0.0824533
Pathway	AXL.Pathway	KIRC	0.52	0.34	0.8	0.00282	342	0.0464
Pathway	AXL.Pathway	THCA	0.28	0.12	0.65	0.0029	338	0.0464
Pathway	Checkpoint	ACC	0.3	0.13	0.71	0.0063	52	0.05088
Pathway	Checkpoint	CESC	0.4	0.21	0.77	0.00636	203	0.05088
Pathway	Checkpoint	GBM	1.7	1.1	2.6	0.0256	112	0.0992
Pathway	Checkpoint	HNSC	0.66	0.46	0.94	0.0214	331	0.0978286
Pathway	Checkpoint	LGG	2.1	1.5	2.9	5.96e-05	350	0.0019072
Pathway	Checkpoint	OV	0.7	0.52	0.96	0.0279	223	0.0992
Pathway	Checkpoint	SKCM	0.67	0.51	0.89	0.00575	305	0.05088
Pathway	Checkpoint	THYM	31	2.3	410	0.00928	79	0.059392
Pathway	Checkpoint	UCEC	0.59	0.38	0.91	0.0177	349	0.0944
Pathway	Chronic.Inflammation	ACC	0.26	0.11	0.6	0.00191	52	0.06112
Pathway	Chronic.Inflammation	GBM	1.8	1.1	2.8	0.0119	112	0.0952
Pathway	Chronic.Inflammation	THYM	7	1.7	28	0.00615	79	0.0669867
Pathway	Chronic.Inflammation	UVM	5.1	1.6	16	0.00628	53	0.0669867
Pathway	Cytokine.pro	ACC	0.3	0.13	0.66	0.00319	52	0.05104
Pathway	Cytokine.pro	COAD	0.57	0.37	0.88	0.0119	295	0.09344
Pathway	Cytokine.pro	GBM	1.7	1.1	2.7	0.0117	112	0.09344
Pathway	Cytokine.pro	LGG	1.7	1.2	2.4	0.00276	350	0.05104
Pathway	Cytokine.pro	UCEC	0.58	0.38	0.9	0.0146	349	0.09344
Pathway	EMT	CESC	2.7	1.5	4.9	0.00109	203	0.01744
Pathway	EMT	KIRP	2.6	1.3	5.4	0.00806	183	0.06448
Pathway	EMT	LGG	2.6	1.9	3.7	3.28e-08	350	1.0496e-06
Pathway	EMT	UVM	4.2	1.5	12	0.0067	53	0.06448
Pathway	EMT.neg	KIRP	2.8	1.3	6.1	0.00829	183	0.0884267
Pathway	EMT.neg	LGG	0.3	0.21	0.44	1.93e-10	350	6.176e-09
Pathway	EMT.neg	UVM	5.7	1.8	19	0.00356	53	0.05696
Pathway	EMT.pos	CESC	2.6	1.4	4.8	0.00251	203	0.0267733
Pathway	EMT.pos	KIRC	2.1	1.4	3.2	0.000277	342	0.004432
Pathway	EMT.pos	LGG	2.6	1.8	3.8	1.03e-07	350	3.296e-06
Pathway	Hypoxia	LGG	2.1	1.5	3	2.08e-05	350	0.0006656
Pathway	Hypoxia	LUAD	1.8	1.3	2.6	0.00082	294	0.01312
Pathway	Hypoxia	PAAD	2.1	1.2	3.7	0.00762	101	0.08128
Pathway	Hypoxia.neg	LIHC	1.7	1.2	2.5	0.00452	242	0.07232
Pathway	Hypoxia.neg	UCEC	2	1.3	3.2	0.00245	350	0.07232
Pathway	Hypoxia.pos	LGG	2	1.4	2.9	4.67e-05	350	0.0014944
Pathway	Hypoxia.pos	PRAD	0.44	0.25	0.78	0.00486	272	0.07776
Pathway	ICB.sig1	BRCA	1.7	1.1	2.5	0.0139	717	0.08896
Pathway	ICB.sig1	KIRC	2	1.3	3	0.000957	342	0.015312
Pathway	ICB.sig1	KIRP	3	1.4	6.4	0.00411	183	0.04384
Pathway	ICB.sig1	LGG	2.4	1.7	3.4	8.3e-07	350	2.656e-05
Pathway	ICB.sig1	MESO	2.6	1.3	5.4	0.00779	53	0.06232
Pathway	ICB.sig2	KIRP	2.6	1.3	5	0.00513	183	0.08208
Pathway	ICB.sig2	PRAD	0.36	0.2	0.64	0.00052	272	0.01664
Pathway	ICB.sig3	KIRC	2.1	1.4	3.2	0.000381	342	0.012192
Pathway	IFNG	ACC	0.29	0.12	0.69	0.00525	52	0.03392
Pathway	IFNG	BRCA	0.61	0.4	0.94	0.0242	717	0.0968
Pathway	IFNG	CESC	0.41	0.22	0.76	0.00499	203	0.03392
Pathway	IFNG	COAD	0.54	0.35	0.84	0.00638	295	0.0340267
Pathway	IFNG	HNSC	0.68	0.48	0.97	0.0335	331	0.0974545
Pathway	IFNG	KIRP	2.4	1.2	5	0.017	183	0.0777143
Pathway	IFNG	LGG	1.6	1.2	2.2	0.0053	350	0.03392
Pathway	IFNG	LIHC	0.58	0.41	0.84	0.0041	242	0.03392
Pathway	IFNG	SKCM	0.67	0.51	0.88	0.00403	305	0.03392
Pathway	IFNG	UCEC	0.61	0.39	0.95	0.0278	349	0.0974545
Pathway	IFNG	UVM	2.7	1.1	6.7	0.0317	53	0.0974545
Pathway	Inflamation	GBM	1.9	1.2	2.9	0.00472	112	0.07552
Pathway	Inflamation	LGG	2.1	1.5	3	4.2e-05	350	0.001344
Pathway	Inflamation	UVM	4	1.4	11	0.00858	53	0.09152
Pathway	Inflamation.Chemokines	ACC	0.23	0.099	0.53	0.000587	52	0.018784
Pathway	Inflamation.Chemokines	GBM	1.8	1.2	2.8	0.00909	112	0.09696
Pathway	Inflamation.Chemokines	KIRC	1.7	1.2	2.6	0.00714	342	0.09696
Pathway	Inflamation.neg	ACC	7.4	2.8	20	5.57e-05	52	0.0005216
Pathway	Inflamation.neg	KIRC	2.8	1.8	4.4	1.06e-05	342	0.0003392
Pathway	Inflamation.neg	KIRP	5.4	2.4	12	6.52e-05	184	0.0005216
Pathway	Inflamation.neg	LIHC	2	1.4	2.9	0.00022	242	0.001408
Pathway	Inflamation.neg	PRAD	3.6	1.9	6.9	6e-05	272	0.0005216
Pathway	Inflamation.neg	SARC	1.8	1.1	2.8	0.0203	152	0.0928
Pathway	Inflamation.neg	UCEC	1.8	1.1	2.7	0.0108	350	0.0576
Pathway	Inflamation.Tcells	ACC	0.29	0.12	0.67	0.00407	52	0.026048
Pathway	Inflamation.Tcells	CESC	0.41	0.21	0.77	0.00591	203	0.03152
Pathway	Inflamation.Tcells	COAD	0.6	0.39	0.94	0.0243	295	0.0972
Pathway	Inflamation.Tcells	GBM	1.7	1.1	2.7	0.0142	112	0.0649143
Pathway	Inflamation.Tcells	LGG	1.8	1.2	2.5	0.00126	350	0.02296
Pathway	Inflamation.Tcells	LIHC	0.55	0.38	0.8	0.00164	242	0.02296
Pathway	Inflamation.Tcells	SKCM	0.65	0.5	0.86	0.00227	305	0.02296
Pathway	Inflamation.Tcells	UCEC	0.51	0.33	0.79	0.00287	349	0.02296
Pathway	MHC	ACC	0.28	0.12	0.66	0.00341	52	0.05456
Pathway	MHC	LGG	1.8	1.3	2.5	0.000646	350	0.020672
Pathway	MHC	SKCM	0.69	0.52	0.91	0.00751	305	0.06152
Pathway	MHC	THYM	6	1.6	23	0.00769	79	0.06152
Pathway	MMR	ACC	5.3	2.2	13	0.000147	52	0.004704
Pathway	MMR	KICH	11	1.4	94	0.024	43	0.096
Pathway	MMR	LGG	1.6	1.1	2.2	0.00934	350	0.059776
Pathway	MMR	LIHC	1.8	1.2	2.6	0.00301	242	0.0321067
Pathway	MMR	LUAD	1.9	1.3	2.7	0.000822	293	0.013152
Pathway	MMR	SARC	1.7	1.1	2.7	0.014	152	0.0746667
Pathway	MMR	THCA	2.2	1.1	4.5	0.0224	338	0.096
Pathway	MMR	UCEC	2	1.2	3.2	0.00595	349	0.0476
Progenitor/Stem cell	CLP	LGG	1.9	1.4	2.8	0.000195	350	0.006045
Progenitor/Stem cell	MEP	GBM	0.55	0.35	0.87	0.011	112	0.0682
Progenitor/Stem cell	MEP	LUSC	0.57	0.37	0.88	0.0108	317	0.0682
Progenitor/Stem cell	MEP	PRAD	2.3	1.2	4.2	0.00782	272	0.0682
Progenitor/Stem cell	MEP	SKCM	1.4	1.1	1.9	0.0102	305	0.0682
Progenitor/Stem cell	MEP	UCEC	1.9	1.2	2.9	0.00773	350	0.0682
Progenitor/Stem cell	HSC	CHOL	0.17	0.039	0.7	0.0144	24	0.0768
Progenitor/Stem cell	HSC	GBM	0.55	0.34	0.89	0.0138	112	0.0768
Progenitor/Stem cell	HSC	KIRC	0.5	0.33	0.74	0.000645	342	0.01032
Progenitor/Stem cell	HSC	LIHC	0.43	0.29	0.62	1.05e-05	242	0.000336
Progenitor/Stem cell	HSC	LUAD	0.62	0.43	0.9	0.0109	292	0.0768
Progenitor/Stem cell	HSC	THCA	0.32	0.15	0.69	0.00347	338	0.0370133
Progenitor/Stem cell	MSC	ACC	4.8	2	11	0.000361	52	0.004332
Progenitor/Stem cell	MSC	KIRC	2.6	1.8	3.8	1.24e-06	342	2.976e-05
Stromal cells	Endothelial.cell	KIRC	0.51	0.34	0.76	0.00104	342	0.0208
Stromal cells	Endothelial.cell	KIRP	2.7	1.3	5.5	0.00568	184	0.0605867
Stromal cells	Endothelial.cell	THCA	0.27	0.12	0.6	0.0013	338	0.0208
Stromal cells	Endothelial.cell.ly	ACC	0.29	0.12	0.7	0.00571	52	0.05034
Stromal cells	Endothelial.cell.ly	KIRC	0.59	0.4	0.87	0.00839	342	0.05034
Stromal cells	Endothelial.cell.ly	LIHC	0.61	0.42	0.87	0.00711	242	0.05034
Stromal cells	Endothelial.cell.ly	THCA	0.27	0.12	0.6	0.00135	338	0.0324
Stromal cells	Fibroblasts.CAF	KIRC	1.8	1.2	2.6	0.00591	342	0.06304
Stromal cells	Fibroblasts.CAF	KIRP	3.4	1.5	7.5	0.00283	183	0.04528
Stromal cells	Fibroblasts.CAF	LGG	2.2	1.5	3.1	1.5e-05	350	0.00048
Stromal cells	Pericytes	ACC	0.41	0.18	0.93	0.0322	52	0.091
Stromal cells	Pericytes	BRCA	1.8	1.2	2.8	0.00749	717	0.0349533
Stromal cells	Pericytes	GBM	0.63	0.41	0.96	0.0325	112	0.091
Stromal cells	Pericytes	KIRC	0.52	0.34	0.78	0.00153	342	0.01071
Stromal cells	Pericytes	LGG	0.55	0.39	0.8	0.00138	350	0.01071
Abbreviations- APM: Antigen presenting machinery; CAF: Cancer associated fibroblasts; CLP: Common lymphoid progenitors; CMP: Common myeloid progenitor; EMT: Epithelial-mesenchymal transition; Endothelial.cell.ly: Lymphatic endothelial cells; Endothelial.cell.mv: Microvascular endothelial cells; GMP: Granulocyte-monocyte progenitors; HSC: Hematopoietic stem cells; ICB: Immune checkpoint blockers; …

## Sheet: Table S8
Table S8: PFS for cell type combinations.

## Sheet: Table S9
Table S9: Survival separation and differential iScores between Tumor Microenvironment clusters for each TCGA cancer and cancer subtype.
Cancer Type	subtype	number of main clusters (>=5 samples)	Tumor Cluster	p-value for survival separation to largest cluster	HR to largest cluster	Leukocyte iScore	Top differential iScore to largest cluster	Top 2 differential iScore to largest cluster	Top 3 differential iScore to largest cluster	Top 4 differential iScore to largest cluster	Top 5 differential iScore to largest cluster
ACC	all	1	c12 (n=64)
ACC	COC1	1	c12 (n=22)
ACC	COC2	1	c12 (n=16)
ACC	COC3	1	c12 (n=24)
BLCA	all	2	c37 (n=240) ; c38 (n=63)	c38: 0.000261	c38: 0.391 (0.233,0.656)	Leukocyte (higher in c38, pval=2.98e-35)	IFNG (higher in c38, pval=5.7e-95)	Inflamation.Tcells (higher in c38, pval=5.2e-82)	Checkpoint (higher in c38, pval=1.69e-74)	CD45.pos.cell (higher in c38, pval=3.05e-63)	MHC (higher in c38, pval=6.46e-62)
BLCA	Basal Squamous	2	c37 (n=57) ; c38 (n=50)	c38: 0.00179	c38: 0.417 (0.237,0.735)	Leukocyte (higher in c38, pval=5.56e-25)	T.cells (higher in c38, pval=1.59e-33)	Inflamation.Tcells (higher in c38, pval=6.55e-31)	Checkpoint (higher in c38, pval=7.11e-30)	T.exhausted.Late.stage (higher in c38, pval=6.24e-29)	CD45.pos.cell (higher in c38, pval=5.99e-28)
BLCA	LumNS	1	c37 (n=14)
BLCA	LumP	2	c37 (n=108) ; c38 (n=6)	c38: 0.037	c38: 1.26e-08 (0,Inf)	Leukocyte (higher in c38, pval=4.55e-05)	T.cells (higher in c38, pval=2.72e-12)	IFNG (higher in c38, pval=2.78e-12)	CD45.pos.cell (higher in c38, pval=9.69e-11)	T.exhausted.Late.stage (higher in c38, pval=1.33e-09)	Mast.cell.activated (lower in c38, pval=1.58e-08)
BLCA	LumU	2	c37 (n=41) ; c38 (n=7)	c38: 0.702	c38: 0.743 (0.161,3.43)	Leukocyte (higher in c38, pval=1.2e-06)	Checkpoint (higher in c38, pval=6.38e-14)	Inflamation.Tcells (higher in c38, pval=3e-13)	IFNG (higher in c38, pval=2.04e-12)	T.exhausted (higher in c38, pval=1.94e-11)	T.cells (higher in c38, pval=9.93e-10)
BLCA	NE like	0
BLCA	Stroma rich	1	c37 (n=12)
BRCA	all	1	c18 (n=1050)
BRCA	Basal	1	c18 (n=162)
BRCA	Her2	1	c18 (n=80)
BRCA	LumA	1	c18 (n=526)
BRCA	LumB	1	c18 (n=201)
CESC	all	4	c40 (n=165) ; c39 (n=55) ; c37 (n=13) ; c13 (n=8)	c39: 0.729 ; c37: 0.188 ; c13: 0.251	c39: 0.823 (0.273,2.48) ; c37: 1.27e-08 (0,Inf) ; c13: 9.39e-09 (0,Inf)	Leukocyte (lower in c39, pval=2.87e-34) ; Leukocyte (lower in c37, pval=1.29e-10) ; Leukocyte (lower in c13, pval=3.81e-05)	T.cell.CD8.effector.memory (lower in c39, pval=3.19e-34) ; Macrophages.M1 (lower in c37, pval=6.8e-31) ; Sebocytes (lower in c13, pval=4.23e-35)	T.exhausted (lower in c39, pval=3.69e-34) ; Monocytic.lineage (lower in c37, pval=3.63e-21) ; T.cell.gamma.delta (lower in c13, pval=2.97e-20)	T.cells (lower in c39, pval=8.09e-31) ; NK.cell (lower in c37, pval=3.71e-19) ; Keratinocytes (lower in c13, pval=2.12e-19)	Inflamation.Tcells (lower in c39, pval=1.49e-30) ; T.cell.CD4.memory.activated (lower in c37, pval=1.34e-18) ; Dendritic.cell.resting (lower in c13, pval=4.82e-14)	Macrophages.M1 (lower in c39, pval=7.47e-30) ; T.cell.gamma.delta (lower in c37, pval=1.04e-14) ; T.cell.CD4.memory.activated (lower in c13, pval=5.99e-13)
CESC	C1	2	c40 (n=32) ; c39 (n=7)	c39: 0.302	c39: 2.38 (0.436,13)	Leukocyte (lower in c39, pval=0.000668)	T.cell.CD8.effector.memory (lower in c39, pval=5.8e-10)	Macrophages.M1 (lower in c39, pval=2.25e-09)	B.cell.class.switched (lower in c39, pval=8.44e-07)	T.cell.follicular.helper (lower in c39, pval=1.35e-06)	T.cell.regulatory (lower in c39, pval=1.5e-06)
CESC	C2	3	c40 (n=52) ; c39 (n=14) ; c37 (n=5)	c39: 0.886 ; c37: 0.331	c39: 0.893 (0.192,4.16) ; c37: 1.28e-08 (0,Inf)	Leukocyte (lower in c39, pval=1.57e-12) ; Leukocyte (lower in c37, pval=0.00166)	T.cell.regulatory (lower in c39, pval=6.76e-11) ; Macrophages.M1 (lower in c37, pval=1.66e-07)	T.exhausted (lower in c39, pval=3.7e-10) ; NK.cell (lower in c37, pval=1.85e-07)	T.cell.CD8.effector.memory (lower in c39, pval=4.57e-10) ; Monocytic.lineage (lower in c37, pval=2.08e-07)	B.cell.immature (lower in c39, pval=5.32e-10) ; T.cell.CD4.memory.activated (lower in c37, pval=7.6e-07)	CD45.pos.cell (lower in c39, pval=1.97e-09) ; T.cell.CD8 (lower in c37, pval=1.31e-06)
CESC	C3	3	c40 (n=13) ; c39 (n=9) ; c13 (n=5)	c39: 0.138 ; c13: 0.251	c39: 9.96e-10 (0,Inf) ; c13: 3.45e-09 (0,Inf)	Leukocyte (lower in c39, pval=0.000946) ; Leukocyte (lower in c13, pval=0.0104)	Macrophages.M1 (lower in c39, pval=9.93e-07) ; T.cell.CD8 (lower in c13, pval=5.57e-05)	IFNG (lower in c39, pval=1.63e-05) ; Keratinocytes (lower in c13, pval=0.00028)	Inflamation.Chemokines (lower in c39, pval=3.45e-05) ; T.cell.effector.memory (lower in c13, pval=0.000561)	NK.cell.dim (lower in c39, pval=5.26e-05) ; EMT (higher in c13, pval=0.000624)	Inflamation.Tcells (lower in c39, pval=7.43e-05) ; T.cell.gamma.delta (lower in c13, pval=0.000758)
CHOL	all	1	c22 (n=23)
CHOL	CCA.Like	1	c22 (n=22)
CHOL	WNT/CTNNB1	0
COAD	all	2	c04 (n=405) ; c23 (n=22)	c23: 0.819	c23: 1.16 (0.332,4.03)	Leukocyte (higher in c23, pval=7.42e-12)	Inflamation.Tcells (higher in c23, pval=4.77e-23)	IFNG (higher in c23, pval=6.34e-21)	Checkpoint (higher in c23, pval=2.67e-19)	T.exhausted (higher in c23, pval=1.51e-17)	Cytotoxic.lymphocytes (higher in c23, pval=1.87e-17)
COAD	CIN and CIMP Low	1	c04 (n=100)
COAD	CIN and Non CIMP	1	c04 (n=109)
COAD	GS and Non CIMP High	1	c04 (n=46)
COAD	MSI and CIMP High	2	c04 (n=30) ; c23 (n=6)	c23: 0.695	c23: 1.37 (0.282,6.64)	Leukocyte (higher in c23, pval=0.00501)	Inflamation.Tcells (higher in c23, pval=1.81e-06)	IFNG (higher in c23, pval=3.89e-06)	CD45.pos.cell (higher in c23, pval=1.54e-05)	Th1.cells (higher in c23, pval=2.06e-05)	Mast.cell.activated (lower in c23, pval=2.06e-05)
COAD	MSI and Non CIMP High	1	c04 (n=14)
COAD	MSS and CIMP High	1	c04 (n=13)
DLBC	all	1	c10 (n=48)
ESCA	all	1	c17 (n=147)
ESCA	CIN and CIMP Low	1	c17 (n=34)
ESCA	CIN and Non CIMP	1	c17 (n=20)
ESCA	ESCC1	1	c17 (n=40)
ESCA	ESCC2	1	c17 (n=31)
ESCA	MSI and CIMP High	0
ESCA	MSS and CIMP High	1	c17 (n=13)
GBM	all	2	c14 (n=127) ; c15 (n=14)	c15: 0.484	c15: 1.31 (0.613,2.8)	Leukocyte (lower in c15, pval=0.638)	ICB.sig1 (lower in c15, pval=4.09e-10)	Skeletal.muscle (lower in c15, pval=7.94e-10)	NK.cell.resting (lower in c15, pval=1.46e-08)	Fibroblasts (lower in c15, pval=2.15e-08)	Astrocyte (lower in c15, pval=3.82e-08)
GBM	Classic like	2	c14 (n=34) ; c15 (n=5)	c15: 0.209	c15: 1.98 (0.669,5.85)	Leukocyte (higher in c15, pval=0.469)	Megakaryocytes (lower in c15, pval=2.83e-07)	CLP (lower in c15, pval=3.33e-06)	Mast.cell.resting (lower in c15, pval=1.94e-05)	Macrophages.M0 (lower in c15, pval=3.69e-05)	Skeletal.muscle (lower in c15, pval=5.52e-05)
GBM	G CIMP high	0
GBM	G CIMP low	0
GBM	LGm6 GBM	1	c14 (n=8)
GBM	Mesenchymal like	1	c14 (n=40)
HNSC	all	3	c19 (n=450) ; c29 (n=21) ; c30 (n=5)	c29: 0.487 ; c30: 0.484	c29: 0.741 (0.318,1.73) ; c30: 0.499 (0.0687,3.63)	Leukocyte (higher in c29, pval=2.83e-09) ; Leukocyte (higher in c30, pval=0.0422)	Myocytes (lower in c29, pval=6.1e-44) ; Mast.cell.activated (lower in c30, pval=8.85e-25)	Skeletal.muscle (lower in c29, pval=8.22e-30) ; Erythrocytes (lower in c30, pval=4.84e-09)	T.exhausted.Late.stage (higher in c29, pval=4.13e-13) ; MPP (lower in c30, pval=5.23e-07)	CD45.pos.cell (higher in c29, pval=1.02e-11) ; T.cell.CD8.ive (lower in c30, pval=2.56e-06)	IFNG (higher in c29, pval=2.11e-11) ; IFNG (higher in c30, pval=5.48e-05)
HNSC	Atypical	1	c19 (n=66)
HNSC	Basal	1	c19 (n=140)
HNSC	Classical	1	c19 (n=78)
HNSC	HPV	2	c19 (n=40) ; c29 (n=12)	c29: 0.842	c29: 1.14 (0.308,4.23)	Leukocyte (higher in c29, pval=1.97e-05)	Wnt.b.catenin (higher in c29, pval=5.3e-07)	CD45.pos.cell (higher in c29, pval=7.11e-07)	T.cell.regulatory (higher in c29, pval=2.63e-06)	B.cell.immature (higher in c29, pval=6.8e-06)	T.exhausted.Late.stage (higher in c29, pval=9.88e-06)
HNSC	Mesenchymal	2	c19 (n=118) ; c29 (n=6)	c29: 0.112	c29: 0.229 (0.0314,1.66)	Leukocyte (higher in c29, pval=0.0203)	Myocytes (lower in c29, pval=5.83e-25)	Skeletal.muscle (lower in c29, pval=4.09e-18)	NK.cell.resting (lower in c29, pval=3.64e-09)	T.cell.CD8.ive (lower in c29, pval=4.42e-05)	NK.cell.activated (higher in c29, pval=7.42e-05)
KICH	all	1	c01 (n=59)
KICH	KICH	1	c01 (n=59)
KIRC	all	2	c02 (n=494) ; c21 (n=8)	c21: 0.00185	c21: 3.75 (1.53,9.18)	Leukocyte (lower in c21, pval=0.134)	Pericytes (lower in c21, pval=9.85e-118)	Chondrocytes (lower in c21, pval=6.61e-26)	T.cell.CD4.ive (lower in c21, pval=3.76e-15)	GMP (lower in c21, pval=3.09e-14)	Endothelial.cell.ly (lower in c21, pval=1.35e-12)
KIRC	KIRC	2	c02 (n=471) ; c21 (n=8)	c21: 0.00185	c21: 3.75 (1.53,9.18)	Leukocyte (lower in c21, pval=0.131)	Pericytes (lower in c21, pval=9.87e-112)	Chondrocytes (lower in c21, pval=5.65e-25)	T.cell.CD4.ive (lower in c21, pval=7.16e-15)	GMP (lower in c21, pval=6.07e-14)	Endothelial.cell.ly (lower in c21, pval=1.02e-12)
KIRP	all	3	c09 (n=171) ; c08 (n=41) ; c02 (n=17)	c08: 0.179 ; c02: 0.881	c08: 9.72e-09 (0,Inf) ; c02: 1.15 (0.18,7.39)	Leukocyte (lower in c08, pval=1.95e-37) ; Leukocyte (higher in c02, pval=0.0176)	Macrophage (lower in c08, pval=4.44e-32) ; Platelets (lower in c02, pval=2.22e-28)	B.cell.immature (lower in c08, pval=5.81e-32) ; AXL.Pathway (higher in c02, pval=9.29e-13)	Macrophages.M1 (lower in c08, pval=7.22e-31) ; Angiogenesis (higher in c02, pval=2.09e-08)	T.cell.CD8.effector.memory (lower in c08, pval=6.03e-29) ; Hypoxia.pos (higher in c02, pval=1.06e-07)	Inflamation.Tcells (lower in c08, pval=2.63e-26) ; Osteoblast (lower in c02, pval=1.44e-07)
KIRP	C1	2	c09 (n=62) ; c08 (n=20)	c08: 0.191	c08: 3.47e-09 (0,Inf)	Leukocyte (lower in c08, pval=1.14e-22)	T.exhausted.Late.stage (lower in c08, pval=9.01e-20)	B.cell.immature (lower in c08, pval=7.83e-18)	NK.cell (lower in c08, pval=7.01e-17)	Inflamation.Tcells (lower in c08, pval=3.13e-16)	T.exhausted (lower in c08, pval=6.75e-16)
KIRP	C2a	1	c09 (n=20)
KIRP	C2b	1	c09 (n=11)
KIRP	C2c CIMP	1	c02 (n=5)
LAML	all	2	c05 (n=111) ; c06 (n=25)	c06: 0.34	c06: 1.31 (0.752,2.27)	Leukocyte (higher in c06, pval=0.000123)	HSC (lower in c06, pval=7.54e-18)	Osteoblast (lower in c06, pval=3.26e-16)	CLP (lower in c06, pval=1.91e-15)	Inflamation (higher in c06, pval=1.87e-14)	MEP (lower in c06, pval=4.2e-14)
LGG	all	1	c15 (n=493)
LGG	Classic like	1	c15 (n=17)
LGG	Codel	1	c15 (n=153)
LGG	G CIMP high	1	c15 (n=209)
LGG	G CIMP low	1	c15 (n=5)
LGG	Mesenchymal like	1	c15 (n=32)
LGG	PA like	1	c15 (n=20)
LIHC	all	4	c34 (n=214) ; c24 (n=27) ; c33 (n=26) ; c12 (n=5)	c24: 0.143 ; c33: 0.423 ; c12: 0.53	c24: 0.532 (0.227,1.25) ; c33: 0.762 (0.391,1.48) ; c12: 1.5 (0.422,5.31)	Leukocyte (higher in c24, pval=1.53e-17) ; Leukocyte (higher in c33, pval=1.11e-16) ; Leukocyte (higher in c12, pval=0.123)	MDSC (higher in c24, pval=1.36e-25) ; T.exhausted.Late.stage (higher in c33, pval=2.08e-22) ; Preadipocytes (lower in c12, pval=4.12e-36)	EMT.pos (higher in c24, pval=2.53e-25) ; B.cell.immature (higher in c33, pval=1.03e-19) ; Plasma.cell (lower in c12, pval=6.77e-26)	T.cells (higher in c24, pval=6.86e-24) ; T.cells (higher in c33, pval=1.67e-18) ; Osteoblast (lower in c12, pval=7.79e-13)	T.cell.CD8.effector.memory (higher in c24, pval=4.08e-23) ; Th1.cells (higher in c33, pval=2.08e-17) ; Adipocyte (lower in c12, pval=1.73e-05)	Th1.cells (higher in c24, pval=1.04e-22) ; T.exhausted (higher in c33, pval=3.18e-17) ; Hepatocyte (lower in c12, pval=4.76e-05)
LIHC	AFP	1	c34 (n=56)
LIHC	CCA.Like	1	c34 (n=17)
LIHC	Immuno	2	c34 (n=59) ; c33 (n=6)	c33: 0.652	c33: 1.27 (0.444,3.65)	Leukocyte (higher in c33, pval=0.000192)	Myocytes (lower in c33, pval=1.46e-06)	MHC (higher in c33, pval=2.01e-06)	Macrophage.M2_M1 (higher in c33, pval=3.18e-06)	IFNG (higher in c33, pval=7.03e-06)	Inflamation.Chemokines (higher in c33, pval=7.59e-06)
LIHC	TP53	2	c34 (n=50) ; c33 (n=6)	c33: 0.823	c33: 0.873 (0.265,2.88)	Leukocyte (higher in c33, pval=1.72e-05)	B.cell.immature (higher in c33, pval=2.8e-09)	Angiogenesis (higher in c33, pval=2.79e-07)	NK.cell.resting (lower in c33, pval=4.84e-07)	B.cells (higher in c33, pval=1.2e-06)	Fibroblasts.CAF (higher in c33, pval=1.7e-06)
LIHC	WNT/CTNNB1	3	c34 (n=18) ; c24 (n=15) ; c33 (n=8)	c24: 0.161 ; c33: 0.0947	c24: 0.444 (0.139,1.42) ; c33: 0.27 (0.0534,1.36)	Leukocyte (higher in c24, pval=4.59e-11) ; Leukocyte (higher in c33, pval=3.22e-06)	T.cell.CD8.effector.memory (higher in c24, pval=2.95e-12) ; T.cells (higher in c33, pval=1.04e-07)	Th1.cells (higher in c24, pval=1e-11) ; B.cells (higher in c33, pval=2.44e-07)	T.cells (higher in c24, pval=3.65e-10) ; Macrophage.M2_M1 (higher in c33, pval=1.09e-06)	MDSC (higher in c24, pval=3.96e-10) ; Cytotoxic.lymphocytes (higher in c33, pval=1.38e-06)	Checkpoint (higher in c24, pval=7.88e-10) ; B.cell.immature (higher in c33, pval=3.76e-06)
LUAD	all	3	c21 (n=442) ; c20 (n=8) ; c02 (n=5)	c20: 0.403 ; c02: 0.191	c20: 1.47 (0.591,3.67) ; c02: 1.01e-07 (0,Inf)	Leukocyte (lower in c20, pval=0.298) ; Leukocyte (higher in c02, pval=0.411)	CMP (lower in c20, pval=1.27e-06) ; Osteoblast (lower in c02, pval=2.65e-08)	Inflamation.neg (higher in c20, pval=5.77e-05) ; CMP (lower in c02, pval=1.27e-06)	Hypoxia.neg (higher in c20, pval=0.000104) ; T.cell.CD4.ive (lower in c02, pval=0.000178)	Pericytes (lower in c20, pval=0.000114) ; Th17.cells (lower in c02, pval=0.00153)	Endothelial.cell.ly (lower in c20, pval=0.000284) ; Plasma.cell (lower in c02, pval=0.00163)
LUAD	1.0	1	c21 (n=35)
LUAD	2.0	1	c21 (n=39)
LUAD	3.0	1	c21 (n=83)
LUAD	4.0	2	c21 (n=108) ; c20 (n=5)	c20: 0.216	c20: 1.78 (0.704,4.5)	Leukocyte (lower in c20, pval=0.325)	Endothelial.cell.ly (lower in c20, pval=8.01e-08)	Adipocyte (lower in c20, pval=5.13e-07)	Megakaryocytes (lower in c20, pval=1.72e-05)	Endothelial.cell.mv (lower in c20, pval=0.000271)	Preadipocytes (higher in c20, pval=0.0013)
LUAD	5.0	1	c21 (n=168)
LUSC	all	2	c20 (n=467) ; c21 (n=8)	c21: 0.325	c21: 0.496 (0.12,2.06)	Leukocyte (higher in c21, pval=0.0179)	Sebocytes (lower in c21, pval=9.98e-127)	Keratinocytes (lower in c21, pval=6.88e-14)	Platelets (lower in c21, pval=6.38e-12)	Smooth.muscle (lower in c21, pval=0.000102)	Th1.cells (higher in c21, pval=0.000261)
LUSC	1.0	1	c20 (n=122)
LUSC	2.0	1	c20 (n=43)
LUSC	3.0	1	c20 (n=86)
LUSC	4.0	2	c20 (n=108) ; c21 (n=8)	c21: 0.325	c21: 0.496 (0.12,2.06)	Leukocyte (higher in c21, pval=0.329)	Sebocytes (lower in c21, pval=1.13e-19)	Keratinocytes (lower in c21, pval=1.04e-14)	Astrocyte (lower in c21, pval=3.34e-06)	Smooth.muscle (lower in c21, pval=0.000575)	EMT (lower in c21, pval=0.00404)
LUSC	5.0	1	c20 (n=39)
LUSC	6.0	1	c20 (n=44)
MESO	all	1	c35 (n=71)
MESO	C1 S4	1	c35 (n=17)
MESO	C2 S2	1	c35 (n=12)
MESO	C3 S1	1	c35 (n=19)
MESO	C4 S3	1	c35 (n=17)
OV	all	1	c13 (n=241)
OV	Differentiated	1	c13 (n=55)
OV	Immunoreactive	1	c13 (n=67)
OV	Mesenchymal	1	c13 (n=56)
OV	Proliferative	1	c13 (n=56)
PAAD	all	1	c22 (n=142)
PAAD	SNF 1	1	c22 (n=23)
PAAD	SNF 2	1	c22 (n=54)
PCPG	all	1	c07 (n=179)
PCPG	Cortical admixture	1	c07 (n=21)
PCPG	Kise sigling	1	c07 (n=63)
PCPG	Pseudohypoxia	1	c07 (n=54)
PCPG	Wnt altered	1	c07 (n=22)
PRAD	all	1	c03 (n=399)
PRAD	1 ERG	1	c03 (n=150)
PRAD	5 SPOP	1	c03 (n=37)
PRAD	8 other	1	c03 (n=84)
READ	all	2	c16 (n=145) ; c04 (n=9)	c04: 0.352	c04: 3.52e-08 (0,Inf)	Leukocyte (higher in c04, pval=0.105)	Smooth.muscle (lower in c04, pval=6.95e-72)	T.cell.CD4.memory (lower in c04, pval=2.31e-45)	T.cell.CD8.ive (lower in c04, pval=3.39e-12)	CLP (lower in c04, pval=1.26e-10)	T.cell.central.memory (lower in c04, pval=2.17e-09)
READ	CIN and CIMP Low	1	c16 (n=27)
READ	CIN and Non CIMP	1	c16 (n=65)
READ	GS and Non CIMP High	1	c16 (n=8)
READ	MSI and Non CIMP High	0
READ	MSS and CIMP High	0
SARC	all	1	c12 (n=224)
SARC	DDLPS	1	c12 (n=50)
SARC	LMS	1	c12 (n=81)
SARC	MFS UPS	1	c12 (n=62)
SKCM	all	2	c26 (n=217) ; c25 (n=183)	c25: 0.0296	c25: 1.32 (1.03,1.69)	Leukocyte (lower in c25, pval=2.32e-73)	B.cell.immature (lower in c25, pval=5.73e-98)	Th1.cells (lower in c25, pval=2.39e-94)	Checkpoint (lower in c25, pval=1.83e-93)	T.cells (lower in c25, pval=3.25e-92)	Inflamation.Tcells (lower in c25, pval=1.37e-91)
SKCM	BRAF hotspot	2	c26 (n=97) ; c25 (n=84)	c25: 0.282	c25: 1.22 (0.851,1.73)	Leukocyte (lower in c25, pval=2.3e-34)	B.cell.immature (lower in c25, pval=2.07e-48)	Th1.cells (lower in c25, pval=1.58e-41)	T.cells (lower in c25, pval=2.27e-41)	Checkpoint (lower in c25, pval=2.48e-38)	Inflamation.Tcells (lower in c25, pval=2.98e-38)
SKCM	NF1 LoF	2	c26 (n=21) ; c25 (n=14)	c25: 0.14	c25: 0.488 (0.184,1.29)	Leukocyte (lower in c25, pval=1.02e-07)	Checkpoint (lower in c25, pval=1.59e-09)	Inflamation.Tcells (lower in c25, pval=2.43e-09)	B.cell.immature (lower in c25, pval=6.04e-09)	Cytotoxic.lymphocytes (lower in c25, pval=8.86e-09)	NK.cell (lower in c25, pval=1.78e-08)
SKCM	RAS hotspot	2	c26 (n=59) ; c25 (n=49)	c25: 0.000812	c25: 2.15 (1.36,3.39)	Leukocyte (lower in c25, pval=3.43e-25)	Checkpoint (lower in c25, pval=1.97e-29)	Inflamation.Tcells (lower in c25, pval=1.17e-28)	Th1.cells (lower in c25, pval=1.24e-27)	T.exhausted (lower in c25, pval=3.33e-27)	IFNG (lower in c25, pval=1.63e-26)
SKCM	Triple WT	2	c26 (n=30) ; c25 (n=27)	c25: 0.816	c25: 1.08 (0.568,2.05)	Leukocyte (lower in c25, pval=9.05e-09)	Checkpoint (lower in c25, pval=3.14e-15)	Th1.cells (lower in c25, pval=3.21e-15)	Inflamation.Tcells (lower in c25, pval=2.37e-14)	T.cells (lower in c25, pval=4.34e-14)	B.cell.immature (lower in c25, pval=2.22e-13)
STAD	all	3	c30 (n=294) ; c19 (n=10) ; c29 (n=9)	c19: 0.375 ; c29: 0.685	c19: 0.533 (0.13,2.19) ; c29: 1.28 (0.393,4.14)	Leukocyte (lower in c19, pval=2.81e-10) ; Leukocyte (lower in c29, pval=5.4e-11)	T.cell.CD4.memory (lower in c19, pval=1.87e-21) ; Astrocyte (lower in c29, pval=3.82e-46)	T.cell.CD8.central.memory (lower in c19, pval=9.69e-14) ; Chondrocytes (lower in c29, pval=8.42e-38)	B.cell.ive (lower in c19, pval=2.5e-13) ; T.cell.CD4.ive (lower in c29, pval=6.64e-21)	GMP (lower in c19, pval=3.45e-12) ; Monocytic.lineage (lower in c29, pval=8.89e-20)	Megakaryocytes (lower in c19, pval=1.5e-11) ; T.cell.follicular.helper (lower in c29, pval=1.15e-19)
STAD	CIN and CIMP Low	1	c30 (n=34)
STAD	CIN and Non CIMP	3	c30 (n=124) ; c19 (n=7) ; c29 (n=6)	c19: 0.519 ; c29: 0.521	c19: 0.629 (0.152,2.6) ; c29: 1.46 (0.454,4.73)	Leukocyte (lower in c19, pval=9.12e-07) ; Leukocyte (lower in c29, pval=5.92e-08)	T.cell.CD4.memory (lower in c19, pval=2.11e-09) ; Astrocyte (lower in c29, pval=6.94e-22)	T.cell.follicular.helper (lower in c19, pval=1.44e-08) ; Chondrocytes (lower in c29, pval=4.31e-18)	T.cell.CD4.memory.resting (lower in c19, pval=2.19e-08) ; T.cell.follicular.helper (lower in c29, pval=4.86e-16)	GMP (lower in c19, pval=5.9e-08) ; Dendritic.cell.myeloid (lower in c29, pval=1.57e-13)	B.cell.ive (lower in c19, pval=2.96e-07) ; Dendritic.cell.plasmacytoid (lower in c29, pval=6.03e-12)
STAD	EBV	1	c30 (n=26)
STAD	GS and Non CIMP High	1	c30 (n=38)
STAD	MSI and CIMP High	1	c30 (n=31)
STAD	MSI and Non CIMP High	1	c30 (n=26)
STAD	MSS and CIMP High	1	c30 (n=11)
TGCT	all	3	c27 (n=71) ; c28 (n=34) ; c36 (n=25)	c28: 1.74e-08 ; c36: 0.0361	c28: 29.3 (4.81,179) ; c36: 4.38 (0.969,19.8)	Leukocyte (lower in c28, pval=1.91e-05) ; Leukocyte (lower in c36, pval=1.43e-13)	Epithelial.cell (higher in c28, pval=7.02e-28) ; Angiogenesis (higher in c36, pval=3.46e-35)	Fibroblasts.CAF.TS (higher in c28, pval=1.18e-26) ; B.cell.class.switched (lower in c36, pval=2.56e-30)	Hypoxia (higher in c28, pval=6.34e-26) ; Hypoxia (higher in c36, pval=2.43e-29)	B.cell.ive (lower in c28, pval=6.94e-24) ; EMT (higher in c36, pval=1.28e-27)	Hypoxia.pos (higher in c28, pval=6.42e-22) ; B.cell.ive (lower in c36, pval=5.9e-27)
TGCT	non seminoma	2	c28 (n=29) ; c36 (n=18)	c36: 0.82	c36: 0.886 (0.312,2.52)	Leukocyte (lower in c36, pval=0.00055)	Angiogenesis (higher in c36, pval=2.89e-11)	ICB.sig1 (higher in c36, pval=4.22e-10)	EMT.pos (higher in c36, pval=1.3e-09)	EMT (higher in c36, pval=8.99e-09)	CLP (lower in c36, pval=5.37e-08)
TGCT	seminoma	1	c27 (n=68)
THCA	all	1	c11 (n=503)
THCA	BRAF	1	c11 (n=247)
THCA	Neither	1	c11 (n=191)
THCA	RAS	1	c11 (n=49)
THYM	all	1	c00 (n=110)
THYM	1.0	1	c00 (n=45)
THYM	2.0	1	c00 (n=6)
THYM	3.0	1	c00 (n=36)
THYM	4.0	1	c00 (n=20)
UCEC	all	3	c32 (n=394) ; c31 (n=86) ; c18 (n=7)	c31: 0.773 ; c18: 0.237	c31: 0.923 (0.538,1.59) ; c18: 1.08e-07 (0,Inf)	Leukocyte (higher in c31, pval=1.31e-26) ; Leukocyte (higher in c18, pval=0.0308)	IFNG (higher in c31, pval=8.29e-66) ; Mast.cell (higher in c18, pval=0.000516)	CD45.pos.cell (higher in c31, pval=7e-61) ; Osteoblast (lower in c18, pval=0.000537)	Inflamation.Tcells (higher in c31, pval=6.56e-60) ; Basophils (lower in c18, pval=0.0039)	Checkpoint (higher in c31, pval=1.61e-51) ; Mast.cell.activated (lower in c18, pval=0.00496)	B.cell.immature (higher in c31, pval=1.46e-45) ; T.cell.CD4.memory (higher in c18, pval=0.00727)
UCEC	CN HIGH	2	c32 (n=118) ; c31 (n=23)	c31: 0.763	c31: 0.897 (0.44,1.82)	Leukocyte (higher in c31, pval=1.94e-10)	CD45.pos.cell (higher in c31, pval=5.74e-21)	B.cell.immature (higher in c31, pval=4.52e-16)	MHC (higher in c31, pval=1.66e-14)	Inflamation.Tcells (higher in c31, pval=2.14e-14)	IFNG (higher in c31, pval=6.07e-14)
UCEC	CN LOW	2	c32 (n=123) ; c31 (n=8)	c31: 0.962	c31: 0.952 (0.126,7.16)	Leukocyte (higher in c31, pval=3.14e-05)	MHC (higher in c31, pval=5.82e-10)	Inflamation.Chemokines (higher in c31, pval=2.74e-08)	Inflamation.Tcells (higher in c31, pval=1.25e-07)	IFNG (higher in c31, pval=4.69e-07)	T.cells (higher in c31, pval=7e-07)
UCEC	MSI	2	c32 (n=87) ; c31 (n=21)	c31: 0.568	c31: 1.33 (0.494,3.6)	Leukocyte (higher in c31, pval=3.27e-05)	IFNG (higher in c31, pval=2.87e-17)	CD45.pos.cell (higher in c31, pval=1.32e-16)	T.helper.cells (higher in c31, pval=6.81e-14)	Inflamation.Tcells (higher in c31, pval=8.47e-14)	Checkpoint (higher in c31, pval=2.58e-11)
UCEC	POLE	2	c32 (n=44) ; c31 (n=27)	c31: 0.31	c31: 0.346 (0.0404,2.96)	Leukocyte (higher in c31, pval=1.7e-10)	B.cell.immature (higher in c31, pval=6.57e-16)	IFNG (higher in c31, pval=1.04e-15)	Inflamation.Tcells (higher in c31, pval=1.33e-15)	Checkpoint (higher in c31, pval=8.42e-14)	Macrophages.M1 (higher in c31, pval=9.81e-11)
UCS	all	3	c36 (n=9) ; c22 (n=6) ; c35 (n=5)	c22: 0.83 ; c35: 0.907	c22: 1.15 (0.321,4.12) ; c35: 1.09 (0.258,4.59)	Leukocyte (lower in c22, pval=0.838) ; Leukocyte (higher in c35, pval=0.034)	Epithelial.cell (higher in c22, pval=7.07e-05) ; IFNG (higher in c35, pval=0.00144)	NKT.cell (lower in c22, pval=0.00401) ; NK.cell.dim (higher in c35, pval=0.00161)	Macrophages.M2 (lower in c22, pval=0.00425) ; MHC (higher in c35, pval=0.00161)	ICB.sig2 (lower in c22, pval=0.00437) ; Neurons (lower in c35, pval=0.00253)	Fibroblasts.CAF (lower in c22, pval=0.0088) ; T.exhausted.Late.stage (higher in c35, pval=0.00405)
UVM	all	1	c12 (n=80)
UVM	COCA k4 1	1	c12 (n=18)
UVM	COCA k4 2	1	c12 (n=13)
UVM	COCA k4 3	1	c12 (n=22)
UVM	COCA k4 4	1	c12 (n=21)

## Sheet: Table S10
Table S10: Linear regression model results for pan cancer
Category	Celltype	Gene	Count Mutated	Count Widltype	Coef ( > |0.1|)	pValue	p adj (<0.1)
Immune cell	NK.cell.dim	ACVR1B	94	8288	0.188678	0.00166486	0.0870148
Immune cell	T.cell.CD4.memory.activated	ACVR2A	122	8260	0.227116	0.00155297	0.0830793
Immune cell	Th2.cells	ACVR2A	122	8260	0.145735	0.00125158	0.0751189
Immune cell	CD45.pos.cell	AJUBA	80	8302	-0.263414	0.001281	0.0754386
Immune cell	Dendritic.cell.activated	AJUBA	80	8302	-0.200577	0.00051533	0.0440108
Immune cell	Macrophage.M2_M1	AJUBA	80	8302	-0.1852	0.0013855	0.0786346
Immune cell	T.cell.CD8.effector.memory	AJUBA	80	8302	-0.235985	0.000904589	0.0613488
Immune cell	T.cell.effector.memory	AJUBA	80	8302	-0.192879	0.00108392	0.0687925
Immune cell	T.exhausted.Late.stage	AJUBA	80	8302	-0.189978	0.00187921	0.0928724
Immune cell	T.helper.cells	AJUBA	80	8302	-0.132003	0.000390041	0.0396071
Immune cell	T.cell.effector.memory	AMER1	242	8140	-0.11576	0.000697142	0.0532379
Immune cell	Cytotoxic.lymphocytes	APOB	686	7696	0.103048	7.24062e-05	0.0122104
Immune cell	Basophils	ARID1A	578	7804	0.191036	3.04814e-06	0.00102254
Immune cell	Basophils	ASXL1	176	8206	0.224646	0.000996815	0.0657059
Immune cell	Basophils	ATM	353	8029	0.171278	0.00050264	0.0438516
Immune cell	Monocytic.lineage	ATRX	492	7890	0.2359	3.2214e-08	3.78233e-05
Immune cell	Macrophages.M1	B2M	83	8299	0.222215	0.00194693	0.0947539
Immune cell	NK.cell.dim	B2M	83	8299	0.230323	0.000325749	0.0345736
Immune cell	Plasma.cell	B2M	83	8299	0.260442	0.0018513	0.0922509
Immune cell	T.cell.gamma.delta	B2M	83	8299	0.220447	8.41564e-06	0.00222671
Immune cell	T.cell.CD4.effector.memory	BAP1	188	8194	0.117628	0.00154635	0.0830793
Immune cell	Basophils	BCOR	224	8158	0.21597	0.000457349	0.0415574
Immune cell	T.cell.CD4.memory.activated	BCOR	224	8158	0.233358	1.4383e-05	0.00333578
Immune cell	Cytotoxic.lymphocytes	BRAF	632	7750	0.107181	0.000227582	0.0266379
Immune cell	Dendritic.cell	BRAF	632	7750	0.167479	2.27109e-08	2.84431e-05
Immune cell	Dendritic.cell.inactive	BRAF	632	7750	0.13364	4.90264e-06	0.00143908
Immune cell	Dendritic.cell.resting	BRAF	632	7750	0.128571	0.00145371	0.0799719
Immune cell	Macrophage	BRAF	632	7750	0.100526	0.000328704	0.0346912
Immune cell	Macrophage.M2_M1	BRAF	632	7750	0.101716	1.86361e-05	0.004029
Immune cell	Macrophages.M0	BRAF	632	7750	0.138976	0.000109546	0.0163328
Immune cell	Mast.cell	BRAF	632	7750	0.100354	9.89138e-05	0.0151073
Immune cell	MDSC	BRAF	632	7750	0.109597	5.73843e-07	0.00028369
Immune cell	NK.cell.bright	BTG2	51	8331	-0.200198	0.000292189	0.0317287
Immune cell	T.cell.CD4.central.memory	BTG2	51	8331	-0.242949	0.000153995	0.0202304
Immune cell	B.cell.immature	CASP8	149	8233	0.223084	0.000211572	0.0251556
Immune cell	Basophils	CASP8	149	8233	0.236719	0.00170865	0.0884263
Immune cell	CD45.pos.cell	CASP8	149	8233	0.243707	5.35149e-05	0.00976049
Immune cell	Cytotoxic.lymphocytes	CASP8	149	8233	0.245079	2.20368e-06	0.000827965
Immune cell	Dendritic.cell	CASP8	149	8233	0.191678	0.000288632	0.0315782
Immune cell	Dendritic.cell.plasmacytoid	CASP8	149	8233	0.204291	3.78505e-07	0.000215473
Immune cell	Macrophage	CASP8	149	8233	0.197635	7.34406e-05	0.0122104
Immune cell	Macrophages.M1	CASP8	149	8233	0.380167	2.91546e-12	1.73555e-08
Immune cell	MDSC	CASP8	149	8233	0.131454	0.000772223	0.0558123
Immune cell	Monocytic.lineage	CASP8	149	8233	0.266657	0.000250137	0.0288287
Immune cell	Neutrophils	CASP8	149	8233	0.133137	0.00177285	0.0902568
Immune cell	NK.cell	CASP8	149	8233	0.183984	4.79985e-08	5.00944e-05
Immune cell	NK.cell.activated	CASP8	149	8233	0.216438	0.000447233	0.0415574
Immune cell	NK.cell.dim	CASP8	149	8233	0.291058	2.02081e-09	4.66651e-06
Immune cell	NKT.cell	CASP8	149	8233	0.16044	4.04401e-05	0.00759707
Immune cell	T.cell.CD4.memory.activated	CASP8	149	8233	0.326175	6.21153e-07	0.000299204
Immune cell	T.cell.CD8	CASP8	149	8233	0.241591	3.40148e-07	0.000199688
Immune cell	T.cell.CD8.central.memory	CASP8	149	8233	0.235703	5.50973e-07	0.00028369
Immune cell	T.cell.CD8.effector.memory	CASP8	149	8233	0.367472	3.69541e-12	1.73555e-08
Immune cell	T.cell.gamma.delta	CASP8	149	8233	0.19278	2.50308e-07	0.000156743
Immune cell	T.cell.regulatory	CASP8	149	8233	0.141366	0.00148872	0.0810642
Immune cell	T.cells	CASP8	149	8233	0.186351	5.79388e-05	0.0103661
Immune cell	T.exhausted	CASP8	149	8233	0.261982	1.5743e-08	2.27499e-05
Immune cell	T.exhausted.Late.stage	CASP8	149	8233	0.21022	3.15873e-06	0.00104105
Immune cell	Th1.cells	CASP8	149	8233	0.241955	1.10008e-09	2.95231e-06
Immune cell	Th2.cells	CASP8	149	8233	0.15344	0.00017942	0.0223218
Immune cell	B.cell.memory	CDH1	206	8176	0.157766	0.000568118	0.0478594
Immune cell	B.cell.naive	CDH1	206	8176	0.206228	0.000148248	0.0200359
Immune cell	B.cells	CDH1	206	8176	0.145954	0.00150091	0.0813777
Immune cell	Cytotoxic.lymphocytes	CDH1	206	8176	0.151132	0.000654688	0.0514601
Immune cell	Macrophage.M2_M1	CDH1	206	8176	0.116629	0.0014349	0.0799719
Immune cell	Macrophages.M0	CDH1	206	8176	-0.184755	0.000679186	0.0523124
Immune cell	Mast.cell	CDH1	206	8176	0.174975	1.15365e-05	0.00277852
Immune cell	Mast.cell.resting	CDH1	206	8176	0.224772	6.78531e-06	0.00188101
Immune cell	Megakaryocytes	CDH1	206	8176	0.357724	4.33126e-11	1.62734e-07
Immune cell	NKT.cell	CDH1	206	8176	0.160334	1.79771e-06	0.00071855
Immune cell	T.cell.CD4	CDH1	206	8176	0.133371	0.000373145	0.0383395
Immune cell	T.cell.CD4.effector.memory	CDH1	206	8176	0.19058	8.47712e-08	6.92396e-05
Immune cell	T.cell.CD4.memory.resting	CDH1	206	8176	0.226989	5.91293e-06	0.00168303
Immune cell	T.cell.CD8	CDH1	206	8176	0.162487	6.49757e-05	0.0113022
Immune cell	T.cells	CDH1	206	8176	0.140888	0.000392717	0.0396644
Immune cell	T.exhausted	CDH1	206	8176	0.188497	2.05543e-06	0.000804445
Immune cell	T.exhausted.Late.stage	CDH1	206	8176	0.154406	6.41002e-05	0.0112541
Immune cell	Th2.cells	CDH1	206	8176	-0.133046	0.000151486	0.0200451
Immune cell	Monocytic.lineage	CIC	240	8142	-0.222988	0.000124281	0.0179595
Immune cell	NK.cell.dim	CIC	240	8142	0.136129	0.00043193	0.0407751
Immune cell	Mast.cell	CNBD1	125	8257	-0.160667	0.00134672	0.0778003
Immune cell	Mast.cell	COL5A1	338	8044	-0.101537	0.00102343	0.0669903
Immune cell	Megakaryocytes	COL5A1	338	8044	-0.128818	0.0018089	0.0913496
Immune cell	T.cell.CD8.naive	CSDE1	102	8280	0.294182	0.000792132	0.0564511
Immune cell	Basophils	CTCF	174	8208	0.279862	8.40979e-05	0.0133887
Immune cell	B.cell.immature	CTNNB1	311	8071	-0.138104	0.00145589	0.0799719
Immune cell	Megakaryocytes	CTNNB1	311	8071	-0.142857	0.00128061	0.0754386
Immune cell	T.cell.CD4	CTNNB1	311	8071	-0.116885	0.000151083	0.0200451
Immune cell	T.cell.CD8.central.memory	CTNNB1	311	8071	-0.110929	0.0009584	0.0636201
Immune cell	T.cells	CTNNB1	311	8071	-0.107717	0.00126763	0.0752447
Immune cell	T.exhausted	CTNNB1	311	8071	-0.104431	0.00176824	0.0902568
Immune cell	Platelets	CUL1	100	8282	0.360858	0.000364095	0.0377894
Immune cell	T.cell.CD4.central.memory	CUL1	100	8282	0.155026	0.000623558	0.0498475
Immune cell	Plasma.cell	CYSLTR2	64	8318	0.327665	0.000571621	0.0479396
Immune cell	B.cell.immature	DDX3X	124	8258	0.227096	0.000521417	0.0443228
Immune cell	CD45.pos.cell	DDX3X	124	8258	0.222568	0.000679454	0.0523124
Immune cell	Cytotoxic.lymphocytes	DDX3X	124	8258	0.181162	0.00126225	0.0752447
Immune cell	Macrophages.M1	DDX3X	124	8258	0.250183	2.12679e-05	0.0044892
Immune cell	Monocytic.lineage	DDX3X	124	8258	0.248289	0.00173402	0.0893814
Immune cell	NK.cell	DDX3X	124	8258	0.136626	0.000188184	0.022956
Immune cell	NK.cell.dim	DDX3X	124	8258	0.222114	2.48361e-05	0.00496352
Immune cell	T.cell.CD8.effector.memory	DDX3X	124	8258	0.242514	2.28995e-05	0.00472737
Immune cell	T.exhausted	DDX3X	124	8258	0.172175	0.000613497	0.0496774
Immune cell	T.exhausted.Late.stage	DDX3X	124	8258	0.175177	0.000342065	0.0357002
Immune cell	Th1.cells	DDX3X	124	8258	0.162616	0.000156945	0.0204748
Immune cell	T.cell.CD4.memory.activated	DMD	604	7778	0.129008	0.000140914	0.0194196
Immune cell	T.cell.central.memory	DMD	604	7778	-0.103738	2.23563e-09	4.66651e-06
Immune cell	NK.cell.resting	EEF2	93	8289	0.22327	0.00155669	0.0830793
Immune cell	T.cell.CD8.naive	EGFR	300	8082	-0.230488	9.37051e-06	0.00241143
Immune cell	Macrophages.M1	EP300	285	8097	0.14468	0.000256779	0.0290593
Immune cell	Megakaryocytes	EP300	285	8097	-0.156022	0.000515403	0.0440108
Immune cell	T.cell.CD4.memory.activated	EP300	285	8097	0.227858	2.183e-06	0.000827965
Immune cell	Th1.cells	EP300	285	8097	0.10237	0.000412644	0.0399584
Immune cell	Th2.cells	EP300	285	8097	0.106133	0.000377329	0.0385244
Immune cell	Basophils	ERBB3	222	8160	0.212133	0.000600848	0.0492905
Immune cell	T.cell.effector.memory	FAM46D	96	8286	-0.167916	0.00167211	0.0870148
Immune cell	Dendritic.cell.inactive	FBXW7	323	8059	-0.120481	0.000760594	0.0558123
Immune cell	Macrophage.M2_M1	FBXW7	323	8059	-0.145077	1.02241e-06	0.00044357
Immune cell	Macrophages.M2	FBXW7	323	8059	-0.107228	0.00155548	0.0830793
Immune cell	Megakaryocytes	FBXW7	323	8059	-0.138186	0.00122435	0.0741957
Immune cell	Platelets	FBXW7	323	8059	0.17706	0.00134075	0.0777388
Immune cell	T.cell.CD8.naive	FBXW7	323	8059	0.193199	0.000166505	0.0214244
Immune cell	T.cell.effector.memory	FBXW7	323	8059	-0.142506	2.69729e-06	0.000921296
Immune cell	T.exhausted.Late.stage	FBXW7	323	8059	-0.109515	0.000485869	0.0430544
Immune cell	Th17.cells	FBXW7	323	8059	-0.111963	8.90287e-05	0.0139375
Immune cell	Dendritic.cell	FGFR3	134	8248	-0.237804	2.46025e-05	0.00496352
Immune cell	Dendritic.cell.inactive	FGFR3	134	8248	-0.179379	0.00116466	0.0717353
Immune cell	Macrophage	FGFR3	134	8248	-0.19822	0.000201793	0.0243005
Immune cell	Macrophage.M2_M1	FGFR3	134	8248	-0.184307	5.28257e-05	0.00972925
Immune cell	Macrophages.M2	FGFR3	134	8248	-0.166906	0.00140145	0.0790618
Immune cell	Mast.cell	FGFR3	134	8248	-0.165771	0.000817178	0.0574963
Immune cell	MDSC	FGFR3	134	8248	-0.211545	4.80682e-07	0.000265591
Immune cell	T.cell.effector.memory	FGFR3	134	8248	-0.174746	0.000174562	0.0220089
Immune cell	T.exhausted.Late.stage	FGFR3	134	8248	-0.185374	0.000118439	0.0173827
Immune cell	Th1.cells	FGFR3	134	8248	-0.156434	0.000228292	0.0266379
Immune cell	T.cell.central.memory	FLNA	280	8102	-0.132173	1.08432e-07	8.48749e-05
Immune cell	Macrophage.M2_M1	FOXA2	80	8302	-0.192885	0.0007631	0.0558123
Immune cell	Mast.cell	FOXA2	80	8302	-0.207367	0.000869454	0.0602714
Immune cell	T.cells	FOXA2	80	8302	-0.192531	0.00199551	0.0968674
Immune cell	T.exhausted.Late.stage	FOXA2	80	8302	-0.202171	0.000845928	0.0588773
Immune cell	Dendritic.cell	GATA3	208	8174	-0.142557	0.00135424	0.0778003
Immune cell	Dendritic.cell.activated	GATA3	208	8174	-0.126181	0.00045714	0.0415574
Immune cell	Dendritic.cell.inactive	GATA3	208	8174	-0.153331	0.000437385	0.0410836
Immune cell	Dendritic.cell.myeloid	GATA3	208	8174	-0.120186	0.000454288	0.0415574
Immune cell	Macrophage.M2_M1	GATA3	208	8174	-0.116692	0.0012402	0.0746746
Immune cell	Macrophages.M0	GATA3	208	8174	-0.168832	0.00156643	0.0831267
Immune cell	MDSC	GATA3	208	8174	-0.110816	0.000809746	0.0571875
Immune cell	T.cell.CD4.memory.activated	GNA11	67	8315	0.342465	0.000939753	0.0628263
Immune cell	NK.cell.bright	GNAQ	82	8300	-0.167858	0.000281367	0.0314628
Immune cell	Dendritic.cell	GNAS	174	8208	-0.157357	0.0010893	0.0688815
Immune cell	Dendritic.cell.inactive	GNAS	174	8208	-0.156843	0.000891801	0.0609213
Immune cell	Macrophage.M2_M1	GNAS	174	8208	-0.125565	0.00129482	0.0757771
Immune cell	T.cell.regulatory	GNAS	174	8208	-0.125244	0.00205026	0.0985069
Immune cell	T.cell.effector.memory	GRIN2D	103	8279	-0.167563	0.00119746	0.0728587
Immune cell	B.cell.pro	GTF2I	125	8257	-0.357057	8.78882e-06	0.00229315
Immune cell	Dendritic.cell	GTF2I	125	8257	-0.208271	0.000669398	0.0523124
Immune cell	Dendritic.cell.plasmacytoid	GTF2I	125	8257	-0.15179	0.00106648	0.0680872
Immune cell	T.cell.CD4.memory.activated	HLA-A	63	8319	0.456329	4.12282e-06	0.00129085
Immune cell	B.cell.pro	HRAS	130	8252	-0.412124	3.55702e-09	6.68222e-06
Immune cell	Dendritic.cell	HRAS	130	8252	-0.199345	0.000431296	0.0407751
Immune cell	Macrophages.M0	HRAS	130	8252	-0.216511	0.00137311	0.0781849
Immune cell	T.cell.CD4.naive	HRAS	130	8252	-0.341684	1.16943e-08	1.83074e-05
Immune cell	Cytotoxic.lymphocytes	HUWE1	414	7968	0.117417	0.000237276	0.0275152
Immune cell	Macrophages.M1	HUWE1	414	7968	0.143783	1.31723e-05	0.00313235
Immune cell	NK.cell.dim	HUWE1	414	7968	0.130325	9.58936e-06	0.0024344
Immune cell	T.cell.CD4.memory.activated	HUWE1	414	7968	0.176075	1.10137e-05	0.00268707
Immune cell	T.cell.CD8.effector.memory	HUWE1	414	7968	0.144924	7.08052e-06	0.00192775
Immune cell	T.cell.central.memory	HUWE1	414	7968	-0.105685	3.18373e-07	0.000192934
Immune cell	Th1.cells	HUWE1	414	7968	0.100557	3.21997e-05	0.00611015
Immune cell	Dendritic.cell.myeloid	IDH1	488	7894	-0.102873	0.000127535	0.0181506
Immune cell	Eosinophils	IDH2	56	8326	-0.178309	0.000485015	0.0430544
Immune cell	Monocytic.lineage	IDH2	56	8326	-0.460069	9.27069e-05	0.0143933
Immune cell	Basophils	IRF2	64	8318	0.39929	0.000408179	0.0398334
Immune cell	NK.cell	IRF2	64	8318	0.229548	6.80874e-06	0.00188101
Immune cell	NK.cell.dim	IRF2	64	8318	0.254876	0.000459884	0.0415574
Immune cell	NKT.cell	IRF2	64	8318	0.205273	0.000471365	0.0423687
Immune cell	T.cell.CD4.memory.activated	IRF2	64	8318	0.338593	0.000504816	0.0438516
Immune cell	T.cell.CD8.effector.memory	IRF2	64	8318	0.246522	0.00183643	0.0917531
Immune cell	Th1.cells	IRF2	64	8318	0.189488	0.00146633	0.0800772
Immune cell	Monocytic.lineage	KDM6A	252	8130	-0.186726	0.00106054	0.0680872
Immune cell	T.cell.effector.memory	KDM6A	252	8130	-0.130828	0.000142654	0.0194196
Immune cell	Dendritic.cell	KEAP1	211	8171	-0.202988	7.54445e-06	0.00202471
Immune cell	Dendritic.cell.inactive	KEAP1	211	8171	-0.187292	2.69938e-05	0.00528235
Immune cell	Dendritic.cell.plasmacytoid	KEAP1	211	8171	-0.109873	0.00136631	0.0781849
Immune cell	Dendritic.cell.resting	KEAP1	211	8171	-0.292194	7.47343e-07	0.000342429
Immune cell	Macrophage.M2_M1	KEAP1	211	8171	-0.161439	1.06589e-05	0.0026347
Immune cell	Mast.cell	KEAP1	211	8171	-0.15847	7.33481e-05	0.0122104
Immune cell	NKT.cell	KEAP1	211	8171	-0.162222	1.21692e-06	0.000508022
Immune cell	T.cell.CD4.central.memory	KEAP1	211	8171	-0.151263	2.29349e-06	0.000828569
Immune cell	T.cell.CD4.memory.resting	KEAP1	211	8171	-0.237389	1.03892e-06	0.00044357
Immune cell	T.cell.regulatory	KEAP1	211	8171	-0.150638	7.48672e-05	0.01223
Immune cell	T.exhausted.Late.stage	KEAP1	211	8171	-0.177913	4.35155e-06	0.00133737
Immune cell	NK.cell.dim	KEL	181	8201	0.138403	0.00180741	0.0913496
Immune cell	Dendritic.cell.plasmacytoid	KLF5	85	8297	0.191996	0.000255645	0.0290593
Immune cell	Megakaryocytes	KMT2A	314	8068	-0.132301	0.00190195	0.0930472
Immune cell	T.cell.CD4.memory.activated	KMT2A	314	8068	0.161964	0.000373477	0.0383395
Immune cell	Basophils	KMT2B	275	8107	0.258535	4.41375e-06	0.00133737
Immune cell	Th2.cells	LATS2	115	8267	0.155235	0.000778196	0.0560122
Immune cell	Basophils	MACF1	504	7878	0.131217	0.00167873	0.0871177
Immune cell	Mast.cell	MAP3K1	177	8205	0.133578	0.00166754	0.0870148
Immune cell	B.cell.naive	MAX	53	8329	0.343347	0.000878689	0.0603771
Immune cell	Dendritic.cell.plasmacytoid	MECOM	232	8150	-0.113422	0.000481234	0.0430498
Immune cell	T.cell.effector.memory	MED12	275	8107	-0.10758	0.000772448	0.0558123
Immune cell	T.cell.CD4.memory.activated	MEN1	73	8309	0.278795	0.00206056	0.0987491
Immune cell	Basophils	MSH2	70	8312	0.558128	2.28475e-07	0.000148004
Immune cell	Platelets	MSH3	85	8297	0.346167	0.0015817	0.0834656
Immune cell	T.cell.CD4.memory.resting	MTOR	235	8147	-0.139463	0.00190137	0.0930472
Immune cell	NK.cell.dim	MYH9	241	8141	0.137987	0.000269177	0.03028
Immune cell	T.cell.CD4.memory.activated	MYH9	241	8141	0.201647	8.36813e-05	0.0133887
Immune cell	T.cell.CD8	MYH9	241	8141	0.117286	0.00150314	0.0813777
Immune cell	T.exhausted	MYH9	241	8141	0.117967	0.00113983	0.0709034
Immune cell	NK.cell.dim	NF1	441	7941	0.10044	0.000396786	0.0397293
Immune cell	Macrophages.M1	NF2	105	8277	0.219423	0.000733156	0.0548728
Immune cell	Th2.cells	NF2	105	8277	0.257163	1.72413e-07	0.000124575
Immune cell	Cytotoxic.lymphocytes	NFE2L2	247	8135	0.14089	0.000711019	0.0539872
Immune cell	T.cell.CD4.memory.resting	NFE2L2	247	8135	-0.146048	0.00106659	0.0680872
Immune cell	T.cell.effector.memory	NFE2L2	247	8135	-0.123979	0.000319319	0.0342605
Immune cell	Megakaryocytes	NPM1	44	8338	0.521526	9.96756e-06	0.00249667
Immune cell	Monocytes	NPM1	44	8338	-0.363934	2.59022e-06	0.00090111
Immune cell	Platelets	NPM1	44	8338	0.572645	0.000104408	0.0156913
Immune cell	B.cell.immature	NRAS	233	8149	-0.168442	0.000846208	0.0588773
Immune cell	B.cell.memory	NRAS	233	8149	-0.163639	0.0001387	0.0193009
Immune cell	B.cells	NRAS	233	8149	-0.149361	0.000721528	0.0542185
Immune cell	CD45.pos.cell	NRAS	233	8149	-0.161649	0.00144613	0.0799719
Immune cell	Cytotoxic.lymphocytes	NRAS	233	8149	-0.165602	0.000132315	0.0186893
Immune cell	Dendritic.cell	NRAS	233	8149	-0.248123	2.03257e-08	2.72742e-05
Immune cell	Dendritic.cell.activated	NRAS	233	8149	-0.150421	2.39968e-05	0.00490004
Immune cell	Dendritic.cell.inactive	NRAS	233	8149	-0.233244	7.22595e-08	6.78734e-05
Immune cell	Macrophage	NRAS	233	8149	-0.146206	0.000460126	0.0415574
Immune cell	Macrophage.M2_M1	NRAS	233	8149	-0.197533	3.68256e-08	4.06944e-05
Immune cell	Macrophages.M0	NRAS	233	8149	-0.225877	2.09861e-05	0.00448006
Immune cell	MDSC	NRAS	233	8149	-0.164563	5.59474e-07	0.00028369
Immune cell	Megakaryocytes	NRAS	233	8149	-0.171102	0.000929935	0.062392
Immune cell	NK.cell	NRAS	233	8149	-0.102781	0.00028463	0.0314867
Immune cell	NK.cell.bright	NRAS	233	8149	-0.11304	2.76935e-05	0.00533485
Immune cell	NKT.cell	NRAS	233	8149	-0.155232	2.25581e-06	0.000828569
Immune cell	T.cell.CD4	NRAS	233	8149	-0.112185	0.00188638	0.0928724
Immune cell	T.cell.CD8.central.memory	NRAS	233	8149	-0.158971	5.43884e-05	0.00982443
Immune cell	T.cell.CD8.effector.memory	NRAS	233	8149	-0.150333	0.000652365	0.0514601
Immune cell	T.cell.follicular.helper	NRAS	233	8149	-0.122846	0.00119681	0.0728587
Immune cell	T.cell.regulatory	NRAS	233	8149	-0.161738	1.40453e-05	0.0032982
Immune cell	T.cells	NRAS	233	8149	-0.125788	0.00123236	0.0744409
Immune cell	T.exhausted	NRAS	233	8149	-0.163592	2.57379e-05	0.0050896
Immune cell	T.exhausted.Late.stage	NRAS	233	8149	-0.133188	0.000427966	0.0407751
Immune cell	Th1.cells	NRAS	233	8149	-0.141228	2.16068e-05	0.00451005
Immune cell	Basophils	NSD1	272	8110	0.218925	8.8691e-05	0.0139375
Immune cell	Dendritic.cell.inactive	NSD1	272	8110	-0.119368	0.00181475	0.0913991
Immune cell	NK.cell	NUP93	74	8308	0.160883	0.000638554	0.0506155
Immune cell	T.cell.CD4.memory.activated	NUP93	74	8308	0.480069	1.32585e-07	9.96298e-05
Immune cell	T.cell.CD8	NUP93	74	8308	0.262355	7.01986e-05	0.0120986
Immune cell	T.cell.CD8.central.memory	NUP93	74	8308	0.21296	0.00114992	0.0710603
Immune cell	T.cell.CD8.effector.memory	NUP93	74	8308	0.277939	0.000160654	0.0208141
Immune cell	T.cell.CD8.naive	PDCD1	48	8334	0.470182	0.000214934	0.0253947
Immune cell	Basophils	PDS5B	121	8261	0.270306	0.00106019	0.0680872
Immune cell	Platelets	PIK3CB	102	8280	0.3462	0.00059248	0.049078
Immune cell	Basophils	PIK3R2	81	8301	0.467672	3.59155e-06	0.00114357
Immune cell	T.cell.CD4.memory.activated	PIK3R2	81	8301	0.324084	0.00018564	0.022865
Immune cell	T.cell.CD8.central.memory	PIK3R2	81	8301	0.201912	0.00131825	0.0766705
Immune cell	T.cell.follicular.helper	PIK3R2	81	8301	0.194081	0.00144245	0.0799719
Immune cell	Mast.cell	POLQ	263	8119	-0.10821	0.00201555	0.0975866
Immune cell	Mast.cell.activated	POLRMT	83	8299	0.235358	0.00182208	0.0915232
Immune cell	B.cell.immature	PPP2R1A	153	8229	0.198509	0.00106919	0.0680872
Immune cell	B.cells	PPP2R1A	153	8229	0.204993	0.000136117	0.0190827
Immune cell	Dendritic.cell.activated	PPP2R1A	153	8229	0.147806	0.000599112	0.0492905
Immune cell	Plasma.cell	PPP2R1A	153	8229	0.33987	1.87575e-07	0.000130511
Immune cell	T.cell.CD4.memory.activated	PPP6C	58	8324	0.342959	0.000824946	0.0578262
Immune cell	Basophils	PTEN	604	7778	0.167412	5.8844e-05	0.0104287
Immune cell	Basophils	PTPDC1	66	8316	0.345431	0.00186027	0.0923751
Immune cell	Megakaryocytes	PTPDC1	66	8316	0.320215	0.000957376	0.0636201
Immune cell	Platelets	PTPDC1	66	8316	0.494954	7.34467e-05	0.0122104
Immune cell	T.cell.CD8.naive	PTPDC1	66	8316	0.366419	0.000712702	0.0539872
Immune cell	Platelets	PTPN11	72	8310	0.393163	0.000619511	0.0498475
Immune cell	T.cell.CD4.memory.activated	RAC1	63	8319	0.331932	0.000767246	0.0558123
Immune cell	Basophils	RAD21	94	8288	0.325758	0.00050771	0.0438516
Immune cell	T.cell.CD4.memory.activated	RAD21	94	8288	0.350513	1.56197e-05	0.00353533
Immune cell	T.cell.CD4.memory.activated	RB1	304	8078	0.142605	0.00204913	0.0985069
Immune cell	Th2.cells	RB1	304	8078	0.208192	6.0691e-13	5.7007e-09
Immune cell	Th17.cells	RBM10	120	8262	0.157896	0.000488641	0.0430968
Immune cell	Th2.cells	RIT1	32	8350	0.273778	0.00159078	0.0837099
Immune cell	T.cell.CD4.memory.activated	RNF111	91	8291	0.300152	0.000255734	0.0290593
Immune cell	Basophils	RPL5	55	8327	0.418907	0.000402866	0.0398328
Immune cell	Eosinophils	RUNX1	117	8265	-0.162829	4.6626e-06	0.00139034
Immune cell	NKT.cell	SIN3A	141	8241	0.133827	0.000760672	0.0558123
Immune cell	Neutrophils	SMAD2	69	8313	0.208541	0.000749497	0.0556524
Immune cell	Th17.cells	SMAD4	198	8184	0.13527	0.000174372	0.0220089
Immune cell	B.cells	SMARCA4	286	8096	-0.129469	0.000612378	0.0496774
Immune cell	Dendritic.cell	SMARCA4	286	8096	-0.128978	0.000679168	0.0523124
Immune cell	Dendritic.cell.inactive	SMARCA4	286	8096	-0.160381	1.61124e-05	0.00360342
Immune cell	Dendritic.cell.resting	SMARCA4	286	8096	-0.158429	0.00137342	0.0781849
Immune cell	Macrophage.M2_M1	SMARCA4	286	8096	-0.133218	1.54298e-05	0.00353494
Immune cell	Mast.cell	SMARCA4	286	8096	-0.111027	0.00089632	0.0610082
Immune cell	T.exhausted.Late.stage	SMARCA4	286	8096	-0.110316	0.000684901	0.0525166
Immune cell	Th17.cells	SMARCA4	286	8096	-0.100697	0.000633463	0.0504247
Immune cell	T.cell.CD8	SMC1A	121	8261	0.178359	0.000557602	0.0471852
Immune cell	Monocytic.lineage	SPOP	135	8247	-0.250534	0.00106456	0.0680872
Immune cell	T.cell.CD4.memory.activated	SPTA1	752	7630	0.103012	0.000803747	0.0569781
Immune cell	Cytotoxic.lymphocytes	SPTAN1	234	8148	0.132793	0.00135058	0.0778003
Immune cell	T.cell.CD4.memory.activated	SPTAN1	234	8148	0.238333	5.83536e-06	0.00168303
Immune cell	Th1.cells	SPTAN1	234	8148	0.105541	0.000925435	0.062392
Immune cell	Dendritic.cell	STK11	123	8259	-0.318131	8.28817e-08	6.92396e-05
Immune cell	Dendritic.cell.immature	STK11	123	8259	-0.105967	0.000978238	0.0647084
Immune cell	Dendritic.cell.inactive	STK11	123	8259	-0.340062	5.4038e-09	9.22871e-06
Immune cell	Dendritic.cell.resting	STK11	123	8259	-0.500867	9.804e-11	3.06963e-07
Immune cell	Macrophage.M2_M1	STK11	123	8259	-0.179889	0.000179162	0.0223218
Immune cell	NK.cell.activated	STK11	123	8259	0.351314	2.45378e-06	0.00086975
Immune cell	NKT.cell	STK11	123	8259	-0.162789	0.000207795	0.024864
Immune cell	Plasma.cell	STK11	123	8259	0.360503	6.80723e-07	0.000319702
Immune cell	Th2.cells	STK11	123	8259	0.161546	0.000459583	0.0415574
Immune cell	Basophils	TET2	171	8211	0.226967	0.00109266	0.0688815
Immune cell	Mast.cell.activated	TET2	171	8211	0.168058	0.00182875	0.0916129
Immune cell	NK.cell.dim	TGFBR2	125	8257	0.184608	0.000423844	0.0407751
Immune cell	Mast.cell	TLR4	256	8126	-0.111066	0.00180337	0.0913496
Immune cell	T.cell.CD4.memory.resting	TLR4	256	8126	-0.139971	0.0012605	0.0752447
Immune cell	T.cell.CD8.naive	TLR4	256	8126	0.180903	0.00144794	0.0799719
Immune cell	NKT.cell	TXNIP	81	8301	-0.162077	0.00186363	0.0923751
Immune cell	Macrophages.M1	U2AF1	73	8309	0.287416	0.000168947	0.0215907
Immune cell	NK.cell	U2AF1	73	8309	0.156249	0.00101486	0.0666615
Immune cell	NK.cell.resting	U2AF1	73	8309	0.434605	5.9432e-08	5.87626e-05
Immune cell	T.cell.CD4.memory.activated	U2AF1	73	8309	0.347885	0.000141946	0.0194196
Immune cell	T.cell.CD4.memory.activated	USP9X	245	8137	0.172458	0.000717752	0.0541514
Immune cell	NK.cell	ZMYM2	106	8276	0.12591	0.00143815	0.0799719
Immune cell	T.cell.central.memory	ZMYM3	152	8230	-0.12844	0.000123271	0.0179518
Immune cell	Basophils	ZNF750	101	8281	0.309721	0.000589597	0.049078
Immune cell	Macrophages.M1	ZNF750	101	8281	0.210069	0.00119477	0.0728587
Immune cell	T.cell.CD4.memory.activated	ZNF750	101	8281	0.275611	0.000400116	0.0397702
Progenitor/Stem cell	CLP	CDH1	206	8176	-0.224169	0.000116241	0.0171945
Progenitor/Stem cell	CLP	FBXW7	323	8059	0.147093	0.00175971	0.0901118
Progenitor/Stem cell	CLP	GATA3	208	8174	0.190678	0.00088062	0.0603771
Progenitor/Stem cell	CLP	HRAS	130	8252	-0.226743	0.00188849	0.0928724
Progenitor/Stem cell	CLP	LATS1	128	8254	0.245963	0.000622571	0.0498475
Stromal cells	Adipocyte	CDH1	206	8176	0.479488	1.27969e-25	4.26522e-22
Stromal cells	Chondrocytes	CDH1	206	8176	0.379041	2.62516e-09	1.24995e-06
Stromal cells	Endothelial.cell	CDH1	206	8176	0.170508	3.35367e-06	0.000745185
Stromal cells	Endothelial.cell.ly	CDH1	206	8176	0.315504	5.04655e-11	4.20504e-08
Stromal cells	Endothelial.cell.mv	CDH1	206	8176	0.343906	1.20473e-11	2.00768e-08
Stromal cells	Fibroblasts	CDH1	206	8176	0.204183	1.47438e-08	5.46012e-06
Stromal cells	Fibroblasts.CAF	CDH1	206	8176	0.14723	0.000112635	0.0170642
Stromal cells	Pericytes	CIC	240	8142	0.204319	0.000589693	0.0634015
Stromal cells	Preadipocytes	CTNNB1	311	8071	0.199855	3.70227e-05	0.00616983
Stromal cells	Chondrocytes	FBXW7	323	8059	-0.161362	0.00143996	0.0959875
Stromal cells	Fibroblasts	FBXW7	323	8059	-0.107234	0.00021079	0.0292735
Stromal cells	Fibroblasts.CAF	FBXW7	323	8059	-0.117292	0.000139257	0.0201801
Stromal cells	Astrocyte	FGFR3	134	8248	-0.478124	1.30503e-09	8.69935e-07
Stromal cells	Fibroblasts	FGFR3	134	8248	-0.216154	1.2726e-06	0.000326276
Stromal cells	Fibroblasts.CAF	FGFR3	134	8248	-0.255407	7.52459e-08	2.24673e-05
Stromal cells	Adipocyte	FOXA1	106	8276	0.190371	0.00124719	0.0923752
Stromal cells	Astrocyte	GATA3	208	8174	-0.258383	3.67949e-05	0.00616983
Stromal cells	Chondrocytes	GATA3	208	8174	-0.217522	0.000452284	0.0519814
Stromal cells	Pericytes	GATA3	208	8174	-0.202151	0.00124527	0.0923752
Stromal cells	Astrocyte	GNAS	174	8208	-0.228275	0.000723217	0.0730449
Stromal cells	Astrocyte	HLA-B	79	8303	-0.327792	0.00106364	0.0888869
Stromal cells	Astrocyte	HRAS	130	8252	-0.276931	0.000451496	0.0519814
Stromal cells	Astrocyte	KDM6A	252	8130	-0.239487	4.63356e-05	0.00735412
Stromal cells	Astrocyte	KEAP1	211	8171	-0.205761	0.00106123	0.0888869
Stromal cells	Fibroblasts	KEAP1	211	8171	-0.171615	1.5172e-06	0.000361203
Stromal cells	Fibroblasts.CAF	KEAP1	211	8171	-0.163681	1.59873e-05	0.00296032
Stromal cells	Pericytes	KEAP1	211	8171	-0.378705	2.10232e-09	1.16784e-06
Stromal cells	Chondrocytes	KRAS	594	7788	-0.133916	0.000912341	0.0844676
Stromal cells	Endothelial.cell.ly	MET	169	8213	-0.168302	0.00108057	0.0888869
Stromal cells	Endothelial.cell.mv	MET	169	8213	-0.193662	0.000371941	0.0459141
Stromal cells	Chondrocytes	MSH2	70	8312	-0.34225	0.00111273	0.0888869
Stromal cells	Pericytes	NFE2L2	247	8135	-0.255712	1.13918e-05	0.00223346
Stromal cells	Fibroblasts	NRAS	233	8149	-0.118649	0.000663133	0.0690694
Stromal cells	Fibroblasts.CAF	NRAS	233	8149	-0.164767	8.87368e-06	0.0018485
Stromal cells	Chondrocytes	POLQ	263	8119	-0.176406	0.00130685	0.0926752
Stromal cells	Pericytes	POLQ	263	8119	-0.177932	0.00139556	0.0959875
Stromal cells	Pericytes	SETD2	295	8087	-0.168722	0.00128725	0.0926752
Stromal cells	Endothelial.cell	VHL	193	8189	0.163181	0.000220568	0.0294061
Stromal cells	Endothelial.cell.ly	VHL	193	8189	0.199216	0.00049947	0.0554911

[truncated: 3 more sheets: Table S11, Table S12, Table S13]
